# Supplementary material for: Iron-responsive ZNF185 overexpression drives mitochondrial fission and endoplasmic reticulum stress via cytoskeletal remodeling in granulosa cells
Source: Cell Death Discov. 2025 Aug 28;11:414. doi: 10.1038/s41420-025-02719-y (PMC12394633; doi:10.1038/s41420-025-02719-y)
Supplement: Supplementary file 3 — Supplementary Table1 [file 41420_2025_2719_MOESM3_ESM.xlsx]

## Sheet: 1024 (FDR<0.05  log2FC≥1)
Table S1. Differentially expressed genes of RAN sequencing
Gene symbols	Ensembl_ID	T-NC_log2FC	T-NC_adjPval
ZNF185	ENSG00000147394	2.15219	3.2065e-10
FLRT3	ENSG00000125848	-3.11097	3.59515e-10
NPR3	ENSG00000113389	-2.39668	1.56167e-09
MAFF	ENSG00000185022	2.05671	1.93013e-09
MPP4	ENSG00000082126	1.63945	1.93013e-09
TFRC	ENSG00000072274	-2.45959	8.45956e-09
SKIL	ENSG00000136603	-2.04679	5.54669e-08
GASK1B	ENSG00000164125	-2.23717	5.54669e-08
CORO2B	ENSG00000103647	2.1757	7.62951e-08
METTL27	ENSG00000165171	1.28934	9.88806e-08
LDLR	ENSG00000130164	1.0478	1.41228e-07
RHOBTB1	ENSG00000072422	-1.48194	5.46596e-07
HMCN1	ENSG00000143341	-1.8933	5.46596e-07
NEBL	ENSG00000078114	-2.9203	1.05065e-06
LNCOG	ENSG00000257219	1.42901	1.40234e-06
AL590004.3	AL590004.3	-1.95821	1.40234e-06
DUSP5	ENSG00000138166	1.93739	1.5177e-06
COL13A1	ENSG00000197467	1.44564	1.54172e-06
PDE2A	ENSG00000186642	1.96693	1.60109e-06
MFSD2B	ENSG00000205639	1.55377	1.60109e-06
WNT7B	ENSG00000188064	1.19122	1.75553e-06
TPM1	ENSG00000140416	-1.13634	2.27542e-06
AC245041.1	AC245041.1	-2.37098	2.27542e-06
EGR1	ENSG00000120738	1.6678	2.63261e-06
IL24	ENSG00000162892	2.90191	2.81255e-06
PROS1	ENSG00000184500	-1.48751	2.91256e-06
EXOSC9	ENSG00000123737	-1.69499	4.39507e-06
ENAH	ENSG00000154380	-1.44897	4.66218e-06
G0S2	ENSG00000123689	2.27783	4.89079e-06
IGFBP1	ENSG00000146678	1.01013	5.0085e-06
CSRNP1	ENSG00000144655	1.31425	6.34116e-06
SLC9A3R2	ENSG00000065054	1.21323	6.5557e-06
DIXDC1	ENSG00000150764	-1.05548	6.5557e-06
PHF14	ENSG00000106443	-1.40774	6.87482e-06
GOLGA8B	ENSG00000215252	-2.11652	6.87482e-06
SLC26A2	ENSG00000155850	-1.4888	8.80884e-06
AC005261.1	AC005261.1	-1.56532	8.80884e-06
PDE5A	ENSG00000138735	-1.99092	8.94689e-06
CDC20	ENSG00000117399	1.06881	9.45103e-06
SMTN	ENSG00000183963	1.36251	9.55798e-06
APLN	ENSG00000171388	1.30543	9.55798e-06
KIAA0895	ENSG00000164542	-1.60014	9.55798e-06
SDC1	ENSG00000115884	1.00255	9.58528e-06
TRIM22	ENSG00000132274	-1.5144	9.59905e-06
FZD4	ENSG00000174804	-1.37949	1.08868e-05
PCDH18	ENSG00000189184	-2.546	1.36809e-05
NECTIN1	ENSG00000110400	1.17077	1.51144e-05
KCNU1	ENSG00000215262	2.30894	1.62573e-05
GCKR	ENSG00000084734	1.65729	1.62573e-05
INHBA	ENSG00000122641	-1.32641	1.62573e-05
DDX60	ENSG00000137628	-1.97425	1.62573e-05
NEAT1	ENSG00000245532	-1.89131	1.66306e-05
P4HA1	ENSG00000122884	-1.61841	1.73395e-05
MAP3K2	ENSG00000169967	-2.0175	1.76545e-05
SOX4	ENSG00000124766	-1.68892	1.82124e-05
CLK4	ENSG00000113240	-2.01342	1.94273e-05
TULP4	ENSG00000130338	-1.03223	2.02949e-05
IER3	ENSG00000235030	2.5876	2.58489e-05
PLAT	ENSG00000104368	1.28569	2.70104e-05
TRPS1	ENSG00000104447	-1.43266	2.70104e-05
AC103740.1	AC103740.1	-2.14974	2.77009e-05
FNIP2	ENSG00000052795	-1.16104	3.2598e-05
ZNF286A	ENSG00000187607	-1.5185	3.48239e-05
TSPAN14	ENSG00000108219	1.05745	3.64252e-05
ITGAV	ENSG00000138448	-1.69287	4.41744e-05
KIT	ENSG00000157404	-3.06702	4.51867e-05
PRMT9	ENSG00000164169	-1.74248	5.0664e-05
VGLL3	ENSG00000206538	-1.54246	6.36318e-05
NCOA2	ENSG00000140396	-1.22888	6.59987e-05
PLRG1	ENSG00000171566	-1.31754	6.59987e-05
PGM2L1	ENSG00000165434	-1.75237	6.59987e-05
SLF1	ENSG00000133302	-1.9437	6.59987e-05
ZNF780A	ENSG00000280568	-2.08995	6.59987e-05
NTHL1	ENSG00000065057	1.02235	6.63097e-05
HERC2P9	ENSG00000282417	-1.35066	6.63097e-05
CCNT1	ENSG00000129315	-1.33476	6.72788e-05
CTNNBIP1	ENSG00000178585	1.17168	7.68909e-05
ABALON	ENSG00000281376	1.53383	7.91268e-05
FEM1B	ENSG00000169018	-1.31867	7.95893e-05
MIER3	ENSG00000155545	-1.90386	7.95893e-05
CBLB	ENSG00000114423	-1.08269	9.12377e-05
BRWD3	ENSG00000165288	-1.86913	9.12377e-05
FRS2	ENSG00000166225	-1.56103	9.38886e-05
HMGA1	ENSG00000137309	1.31352	9.41496e-05
SOX9	ENSG00000125398	1.03056	9.5391e-05
RARS1	ENSG00000113643	-1.39935	0.000105697
ITGA1	ENSG00000213949	-1.52145	0.000108032
DOP1A	ENSG00000083097	-1.95375	0.000111518
FZD6	ENSG00000164930	-1.60636	0.000113195
ZNF700	ENSG00000196757	-1.84313	0.000113195
ZNF117	ENSG00000152926	-2.52945	0.000118747
NRXN2	ENSG00000110076	1.54026	0.000119326
MUC20-OT1	ENSG00000281915	-1.28568	0.000120064
C16orf74	ENSG00000154102	1.54026	0.000120283
UBALD2	ENSG00000185262	1.29858	0.000120283
IL7R	ENSG00000168685	-1.46468	0.000121136
SMIM29	ENSG00000186577	1.18851	0.000122799
SYTL5	ENSG00000147041	-2.26191	0.000122937
UNC5B	ENSG00000107731	-1.13322	0.000125293
EDIL3	ENSG00000164176	-1.49073	0.000125293
MAP3K1	ENSG00000095015	-1.35008	0.000127217
LINC01355	ENSG00000283124	-3.16569	0.000129851
FLOT1	ENSG00000223654	1.00794	0.000130995
FAM160B1	FAM160B1	-1.19205	0.000130995
LXN	ENSG00000079257	-1.37551	0.000130995
RNF146	ENSG00000118518	-1.4573	0.000130995
CBWD2	ENSG00000136682	-1.42264	0.000134002
ZNF37BP	ENSG00000234420	-1.82656	0.000134002
ZNF322	ENSG00000181315	-1.87789	0.00013401
RNF19A	ENSG00000034677	-1.62817	0.000140905
MEAK7	ENSG00000140950	1.04	0.000145695
SYDE2	ENSG00000097096	-1.57514	0.000153098
OGT	ENSG00000147162	-1.30307	0.000155576
ATP13A3	ENSG00000133657	-1.47886	0.000170817
TP53INP1	ENSG00000164938	-1.72669	0.000170817
AC092943.2	AC092943.2	1.50323	0.000170829
STK38L	ENSG00000211455	-1.59512	0.000179674
HELLS	ENSG00000119969	-1.64647	0.000184587
HERC2P2	ENSG00000280787	-1.65492	0.000184912
TBCEL	ENSG00000154114	-1.19893	0.000187227
EBLN3P	ENSG00000281649	-1.28342	0.000189031
BRIP1	ENSG00000136492	-1.55335	0.000189031
ZNF260	ENSG00000254004	-1.85914	0.000191892
PFKFB2	ENSG00000123836	-1.1642	0.000194822
CDK6	ENSG00000105810	-1.31653	0.000194822
RSRP1	ENSG00000117616	-1.37823	0.000194822
SLC29A1	ENSG00000112759	1.06212	0.000196279
MT-ND3	ENSG00000198840	1.02984	0.000196279
ZNF436	ENSG00000283009	-1.14903	0.000196279
PLXDC2	ENSG00000120594	-1.26321	0.000196279
CAMK1G	ENSG00000008118	2.58705	0.000196358
TTN	ENSG00000155657	-1.69727	0.000196358
CDA	ENSG00000158825	1.26298	0.000197715
CARD8-AS1	ENSG00000268001	1.74562	0.00019871
HBEGF	ENSG00000113070	1.34302	0.000201089
MSC-AS1	ENSG00000235531	-1.15648	0.000201089
ZNF518A	ENSG00000177853	-2.10218	0.000201089
ARMCX5	ENSG00000125962	-1.14532	0.000207527
CDC14A	ENSG00000079335	-1.35679	0.000207527
WDR19	ENSG00000157796	-1.57198	0.000207527
ARL5B	ENSG00000165997	-1.82005	0.000207527
AL355488.1	AL355488.1	-2.71349	0.000207527
KCNQ1OT1	ENSG00000269821	-2.90807	0.000207527
NR2C1	ENSG00000120798	-1.30735	0.000212391
ADORA2B	ENSG00000170425	1.0493	0.000212794
SPRY4	ENSG00000187678	1.60337	0.000213813
INTS6	ENSG00000102786	-1.27787	0.00021521
SETDB2	ENSG00000136169	-1.4392	0.000243552
CDKN1A	ENSG00000124762	1.0915	0.000244714
SH3BP5-AS1	ENSG00000224660	-1.85833	0.000257239
SPRED3	ENSG00000188766	1.4779	0.000266561
GNB1L	ENSG00000185838	1.12137	0.000266561
NRG2	ENSG00000158458	1.08877	0.000267162
USPL1	ENSG00000132952	-1.73248	0.000267162
EPM2AIP1	ENSG00000178567	-1.44312	0.000267942
GBP4	ENSG00000162654	-1.79244	0.000267942
ZNF224	ENSG00000267680	-2.48674	0.000267942
ROBO4	ENSG00000154133	1.35522	0.000270027
ZMAT5	ENSG00000100319	1.03224	0.000270027
EPHB1	ENSG00000154928	1.85806	0.00028371
ZMYM2	ENSG00000121741	-1.77941	0.00028371
WDR75	ENSG00000115368	-1.58375	0.000284909
PANK1	ENSG00000152782	-1.20902	0.000285754
ATP6V1C1	ENSG00000155097	-1.17223	0.000289703
CASP1	ENSG00000137752	-1.27085	0.000289703
WDR5B	ENSG00000196981	-1.4891	0.000295689
SMAD6	ENSG00000137834	-1.34341	0.000309968
AC097448.1	AC097448.1	-1.59688	0.000309968
SYNPO2	ENSG00000172403	-1.21526	0.000313275
CNOT6L	ENSG00000138767	-1.25449	0.00031366
ZNF248	ENSG00000198105	-1.74195	0.000316539
TMEM144	ENSG00000164124	-1.41802	0.00032362
IER2	ENSG00000160888	1.165	0.000324614
COG3	ENSG00000136152	-1.16121	0.000331283
THAP5	ENSG00000177683	-1.42227	0.000331283
BEND4	ENSG00000188848	-1.67422	0.000331283
ZDHHC17	ENSG00000186908	-1.86462	0.000331283
NBL1	ENSG00000158747	1.01053	0.000340878
JMY	ENSG00000152409	-1.43757	0.000342731
COG6	ENSG00000133103	-1.75633	0.000357376
MCOLN3	ENSG00000055732	-1.67884	0.000357883
GOLGA8A	ENSG00000175265	-2.17461	0.000360428
SPSB1	ENSG00000171621	1.08697	0.000372007
ZBTB26	ENSG00000171448	-1.79985	0.00037517
RNF128	ENSG00000133135	-1.78912	0.000377511
MYSM1	ENSG00000162601	-1.99601	0.000382819
ZBTB11	ENSG00000066422	-1.63694	0.000389665
LINC01963	ENSG00000260804	-1.28404	0.000391351
CRYZL1	ENSG00000205758	-1.31399	0.000395452
BATF3	ENSG00000123685	1.74049	0.000403345
PPP1R15A	ENSG00000087074	1.45219	0.000408017
TMEM135	ENSG00000166575	-1.16652	0.000428812
RAPGEF3	ENSG00000079337	1.00865	0.000450209
DSEL	ENSG00000262102	-1.09042	0.000450209
AC022034.1	AC022034.1	-1.12527	0.000450209
TIGD2	ENSG00000180346	-1.14834	0.000450209
ZNF131	ENSG00000172262	-1.20339	0.000450209
BIRC2	ENSG00000110330	-1.46524	0.000450209
UBN2	ENSG00000157741	-1.46861	0.000450209
SLC39A10	ENSG00000196950	-1.70819	0.000450209
ABCA5	ENSG00000154265	-1.94502	0.000450209
ZNF823	ENSG00000197933	-2.1522	0.000450209
RNF150	ENSG00000170153	-2.24437	0.000450209
PREX1	ENSG00000124126	1.29233	0.000455531
C9orf72	ENSG00000147894	-1.41628	0.000455531
BIRC3	ENSG00000023445	-2.30435	0.000463867
FGF2	ENSG00000138685	-1.63511	0.000469676
ZNF44	ENSG00000197857	-1.58419	0.000478227
TNKS2	ENSG00000107854	-1.18906	0.000491419
GTF2B	ENSG00000137947	-1.19188	0.000491419
TLR4	ENSG00000136869	-1.21807	0.000491419
SORBS2	ENSG00000154556	-1.61636	0.000491419
AC100823.1	AC100823.1	-3.00437	0.000491419
TMEM171	ENSG00000157111	1.56229	0.00049403
DAAM1	ENSG00000100592	-1.26826	0.00049403
BARD1	ENSG00000138376	-1.29964	0.00049403
FAM13B	ENSG00000031003	-1.38576	0.00049403
FASTKD1	ENSG00000138399	-1.40793	0.00049403
RUSC1-AS1	ENSG00000225855	-1.47021	0.00049403
ZNF195	ENSG00000005801	-1.60713	0.00049403
GAS6-AS1	ENSG00000233695	-1.76944	0.000495241
CTSO	ENSG00000263238	-1.49741	0.000495917
SYTL2	ENSG00000137501	-1.58486	0.000501443
ZNF561	ENSG00000171469	-1.13422	0.000502808
AC015813.1	AC015813.1	-2.05167	0.000506339
AC078795.1	AC078795.1	-6.27116	0.00052139
PPARGC1A	ENSG00000109819	-1.26162	0.00052255
FGF1	ENSG00000113578	1.07549	0.000523204
RHOBTB3	ENSG00000164292	-1.20082	0.000526202
LRRC20	ENSG00000172731	1.05957	0.000528675
GLMN	ENSG00000174842	-1.27086	0.000534612
TBX18	ENSG00000112837	-1.1775	0.000537496
RBAK	ENSG00000146587	-1.70625	0.000542002
FERMT2	ENSG00000073712	-1.28559	0.000548463
COPS5	ENSG00000121022	-1.16876	0.000550695
FOSL1	ENSG00000175592	1.02276	0.000558585
ZNF45	ENSG00000124459	-1.09704	0.000558585
PALMD	ENSG00000099260	-1.20998	0.000558585
GALNT1	ENSG00000141429	-1.53177	0.000558585
ZNF84	ENSG00000198040	-1.83165	0.000558585
ZNF761	ENSG00000160336	-1.87687	0.000561169
GPAM	ENSG00000119927	-1.26412	0.000562565
AC011979.1	AC011979.1	3.48355	0.000565246
RPSAP12	ENSG00000240087	1.05901	0.000565246
IREB2	ENSG00000136381	-1.24616	0.000566355
C20ORF197	C20ORF197	1.63382	0.000586682
DPP4	ENSG00000197635	-1.11833	0.000592197
POU2F1	ENSG00000143190	-1.16542	0.000592197
INTS2	ENSG00000108506	-1.29189	0.000592206
PDGFD	ENSG00000170962	-1.48955	0.000592206
FPGT	ENSG00000254685	-1.73501	0.00059221
ARL13B	ENSG00000169379	-1.10187	0.000594526
ZFP30	ENSG00000120784	-1.30839	0.000594822
CHML	ENSG00000203668	-1.70568	0.000597486
ZGRF1	ENSG00000138658	-1.98535	0.00060236
PRR14L	ENSG00000183530	-1.37651	0.000602976
ARHGDIB	ENSG00000111348	1.12481	0.000606867
CLIC1	ENSG00000226651	1.0428	0.000606867
CREBZF	ENSG00000137504	-1.19687	0.000606867
TOPORS	ENSG00000197579	-1.32106	0.000606867
ZC3H6	ENSG00000188177	-1.43167	0.000606867
ZNF189	ENSG00000136870	-1.47444	0.000606867
PTBP2	ENSG00000117569	-1.78919	0.000619695
PROSER2	ENSG00000148426	1.15547	0.00062845
IGFL1	ENSG00000188293	-3.59842	0.00062845
TRIM2	ENSG00000109654	-1.3989	0.000651997
ZNF736	ENSG00000234444	-1.394	0.000655963
ZNF397	ENSG00000186812	-1.40211	0.000656266
ZBED8	ENSG00000221886	-1.83688	0.000660654
PTGIS	ENSG00000124212	-1.44747	0.000663681
KIF3A	ENSG00000131437	-1.55962	0.000663681
TMF1	ENSG00000144747	-1.59814	0.000663681
UFL1	ENSG00000014123	-1.53401	0.00067478
FTX	ENSG00000230590	-1.44594	0.000675612
GNL3	ENSG00000163938	-1.2308	0.000679698
FNIP1	ENSG00000217128	-1.26497	0.000679698
ZNF605	ENSG00000196458	-2.03772	0.000680797
KIF16B	ENSG00000089177	-1.15474	0.000692198
ZBTB1	ENSG00000126804	-1.28496	0.000710006
DNA2	ENSG00000138346	-1.43132	0.000710006
LINC00707	ENSG00000238266	1.27736	0.000711362
BCL2L1	ENSG00000171552	1.0201	0.000711362
PLEKHA1	ENSG00000107679	-1.08578	0.000711362
MBTD1	ENSG00000011258	-1.61069	0.000720225
KIAA1755	ENSG00000149633	1.52821	0.000725048
LUC7L3	ENSG00000108848	-1.75803	0.000725048
LRP2BP	ENSG00000109771	-1.9415	0.000736818
CLEC2D	ENSG00000069493	-2.21792	0.000736818
ERAP2	ENSG00000164308	-1.02785	0.000753149
SLC12A2	ENSG00000064651	-1.28654	0.000753149
RWDD2A	ENSG00000013392	-1.09918	0.000773579
AKAP5	ENSG00000179841	-1.77405	0.000776095
C12orf4	ENSG00000047621	-1.59034	0.000779788
HMGCR	ENSG00000113161	-1.03778	0.000785817
FKBP14	ENSG00000106080	-1.23418	0.000785817
ZYG11B	ENSG00000162378	-1.14514	0.000788793
TWISTNB	TWISTNB	-1.43805	0.000789036
SH3BP5L	ENSG00000175137	1.2229	0.000791948
CLK1	ENSG00000013441	-1.37521	0.000802257
BCAT1	ENSG00000060982	-1.44897	0.000802538
LINC00472	ENSG00000233237	-1.74121	0.000802933
CASP8AP2	ENSG00000288475	-1.96149	0.000805754
KRT34	ENSG00000262045	1.59464	0.000818733
VPS35	ENSG00000069329	-1.32233	0.000818733
ZNF654	ENSG00000175105	-1.46477	0.000818733
MTIF2	ENSG00000085760	-1.48875	0.000818733
FTLP3	ENSG00000226608	1.36875	0.000819762
NR3C1	ENSG00000113580	-1.40648	0.000839619
CASD1	ENSG00000127995	-1.28405	0.000841639
MEGF6	ENSG00000162591	-1.40537	0.000841639
ZNF121	ENSG00000197961	-1.60893	0.000841639
ARID4A	ENSG00000032219	-1.88417	0.000841639
BAZ1A	ENSG00000198604	-1.38662	0.000843984
AC093297.2	AC093297.2	-1.98932	0.000843984
GOLGA8N	ENSG00000283589	-2.17147	0.000853389
PTPN4	ENSG00000088179	-1.49792	0.000862223
PLXNA4	ENSG00000221866	1.77541	0.000864349
SEMA6D	ENSG00000137872	-1.50469	0.000864349
ARAP1	ENSG00000186635	1.04543	0.000873993
PRKAB2	ENSG00000131791	-1.08659	0.000880325
SOS1	ENSG00000115904	-1.02394	0.00089475
GEN1	ENSG00000178295	-1.68789	0.00089889
CMTR2	ENSG00000180917	-1.54844	0.00090246
ZNF607	ENSG00000198182	-1.55878	0.00090246
MCTP1	ENSG00000175471	-1.13377	0.000908279
BLM	ENSG00000197299	-1.38389	0.000908279
MTX3	ENSG00000177034	-1.49863	0.000908279
EIF4A2	ENSG00000156976	-1.56273	0.000908279
LINC01605	ENSG00000253161	1.1258	0.000916446
PITPNC1	ENSG00000154217	1.4485	0.000921357
BMPR1A	ENSG00000107779	-1.13275	0.000924975
PTGFR	ENSG00000122420	-1.18937	0.000925956
KRTAP2-3	ENSG00000262862	2.58018	0.000935031
ATAD1	ENSG00000283024	-1.22063	0.000935031
RPSAP19	ENSG00000183298	1.14107	0.000937261
LIN7C	ENSG00000148943	-1.25513	0.00094763
HIPK3	ENSG00000110422	-1.22305	0.000952045
LRRC75A	ENSG00000181350	1.19163	0.000965991
ZFP90	ENSG00000184939	-1.31251	0.000965991
SPDL1	ENSG00000040275	-1.46517	0.000968935
FAM200A	ENSG00000221909	-1.34866	0.000970991
BX470102.2	BX470102.2	1.13207	0.000975075
MALAT1	ENSG00000251562	-1.98398	0.000982666
AC007743.1	AC007743.1	-1.53043	0.000986144
KDM3A	ENSG00000115548	-1.26993	0.000993077
CAPN7	ENSG00000131375	-1.37198	0.000993077
LRRC17	ENSG00000128606	-1.92453	0.00101129
ZNF594	ENSG00000180626	-2.25748	0.00101129
SYT14	ENSG00000143469	-1.28408	0.00101429
BDNF-AS	ENSG00000245573	-2.64985	0.00102359
AL390728.4	AL390728.4	-1.55201	0.00102415
MOSPD2	ENSG00000130150	-1.74272	0.00102602
CSRP1	ENSG00000159176	1.0515	0.00103271
KNTC1	ENSG00000184445	-1.80011	0.00103271
AHI1	ENSG00000135541	-1.78271	0.00103416
PLSCR4	ENSG00000114698	-1.08739	0.00105146
AC010327.4	AC010327.4	1.67218	0.00105451
ACP7	ENSG00000183760	1.54163	0.00106564
SLCO4A1	ENSG00000101187	1.30625	0.00106997
RHOQ	ENSG00000119729	-1.06048	0.00106997
INTU	ENSG00000164066	-1.6829	0.00106997
TMCC3	ENSG00000057704	1.57032	0.001087
ATAD2B	ENSG00000119778	-1.60928	0.00108893
KDM7A	ENSG00000006459	-1.6889	0.00108893
AC092747.4	AC092747.4	-1.68133	0.00109018
HERC2P3	ENSG00000180229	-2.30794	0.00109068
MRPL14	ENSG00000180992	1.01687	0.00109226
DUBR	ENSG00000243701	-1.00529	0.00109226
ARID4B	ENSG00000054267	-1.66522	0.00109226
KIAA0232	ENSG00000170871	-1.27752	0.00109321
PRPF39	ENSG00000185246	-1.64794	0.0011018
GRIK2	ENSG00000164418	-1.22838	0.0011028
DNAJC10	ENSG00000077232	-1.35563	0.00110503
ZNF449	ENSG00000173275	-2.01857	0.00110663
EMILIN2	ENSG00000132205	-1.45439	0.00110894
AC037198.1	AC037198.1	-2.2609	0.00111088
BX640514.2	BX640514.2	1.35583	0.00111757
STARD8	ENSG00000130052	1.09442	0.00112452
PHACTR2	ENSG00000112419	-1.09104	0.00112731
PTAR1	ENSG00000188647	-1.54953	0.00112731
GDNF	ENSG00000168621	1.40864	0.00113007
EIF5AP4	ENSG00000234743	1.01503	0.00113385
TMTC3	ENSG00000139324	-1.74845	0.00113385
NEK10	ENSG00000163491	-1.78563	0.00113385
AREG	ENSG00000109321	1.55009	0.00113679
KCTD3	ENSG00000136636	-1.18916	0.00113679
CDC40	ENSG00000168438	-1.20805	0.00114058
ZSCAN26	ENSG00000197062	-1.29459	0.0011408
GPATCH11	ENSG00000152133	-1.27154	0.00115803
CCDC77	ENSG00000120647	-1.47337	0.00115803
TOGARAM1	ENSG00000198718	-1.45883	0.00116224
KLRA1P	ENSG00000256667	-2.78748	0.00116224
ZNF577	ENSG00000161551	-2.09082	0.00118023
KBTBD6	ENSG00000165572	-1.06052	0.0011957
HOXA13	ENSG00000106031	-1.17745	0.00120005
KLHL24	ENSG00000114796	-1.43756	0.00120005
ZC2HC1A	ENSG00000104427	-1.44137	0.0012045
ARID5B	ENSG00000150347	-1.0883	0.00120453
CPLANE1	ENSG00000197603	-1.75509	0.00120735
SENP6	ENSG00000112701	-1.28141	0.0012094
ZNF529	ENSG00000186020	-1.30911	0.0012094
AC079250.1	AC079250.1	1.38513	0.0012291
SLF2	ENSG00000119906	-1.35124	0.0012291
AL390728.6	AL390728.6	-1.43645	0.00123279
SUSD4	ENSG00000143502	1.42481	0.00123706
PNPT1	ENSG00000138035	-1.12235	0.00123706
SC5D	ENSG00000109929	-1.2396	0.00123706
SLC25A36	ENSG00000114120	-1.47695	0.00123706
AC022893.1	AC022893.1	-1.86096	0.00123706
ZSCAN29	ENSG00000140265	-1.02129	0.00124511
ZNF791	ENSG00000173875	-1.14417	0.00124534
PDE7A	ENSG00000205268	-1.09883	0.00124551
LINS1	ENSG00000140471	-1.16561	0.00124551
DZIP3	ENSG00000198919	-1.7275	0.00125841
TGDS	ENSG00000088451	-1.16467	0.00125841
CCNJ	ENSG00000107443	-1.21686	0.00125841
ELMOD2	ENSG00000179387	-1.37115	0.00125841
AIF1L	ENSG00000126878	2.15307	0.00126382
CTDSPL2	ENSG00000137770	-1.44796	0.00126382
NKTR	ENSG00000114857	-1.95856	0.00126382
GOPC	ENSG00000047932	-1.27888	0.00126443
DCP2	ENSG00000172795	-1.39256	0.00126958
ATOH8	ENSG00000168874	-1.63535	0.00126958
ZNF225	ENSG00000256294	-1.78698	0.00126958
ETV4	ENSG00000175832	1.31987	0.00127061
DEPDC7	ENSG00000121690	-1.53951	0.00127165
INSC	ENSG00000188487	1.6532	0.00128866
PIK3CD	ENSG00000171608	1.25825	0.00128866
AC099066.2	AC099066.2	-1.42388	0.00128866
ZNF737	ENSG00000237440	-3.48152	0.00128866
COL17A1	ENSG00000065618	1.71046	0.00128882
ZNF160	ENSG00000170949	-1.60573	0.00129192
MRPL52	ENSG00000172590	1.14345	0.00129394
FOXD1	ENSG00000251493	1.34739	0.00129424
RPSAP52	ENSG00000241749	1.06321	0.00129424
DCUN1D4	ENSG00000109184	-1.50779	0.00129424
R3HCC1L	ENSG00000166024	-1.50852	0.00129424
GRIN3A	ENSG00000198785	-2.41804	0.00129424
TLR3	ENSG00000164342	-1.95848	0.00130764
AC004148.1	AC004148.1	-1.871	0.00130935
CLASP2	ENSG00000163539	-1.31387	0.00131083
ZNF440	ENSG00000171295	-1.54079	0.00131112
CCDC39	ENSG00000284862	-2.34878	0.00131376
N4BP2L2	ENSG00000244754	-1.67301	0.00131805
SEMA5A	ENSG00000112902	-1.37716	0.0013205
SEPSECS	ENSG00000109618	-1.43154	0.00132661
HCFC2	ENSG00000111727	-1.62177	0.00132661
REST	ENSG00000084093	-1.16117	0.00133028
PLAG1	ENSG00000181690	-2.03197	0.00133982
CDC5L	ENSG00000096401	-1.20168	0.00134171
ACOX2	ENSG00000168306	1.76992	0.00138432
CERT1	ENSG00000113163	-1.14486	0.00138432
DENND4C	ENSG00000137145	-1.42773	0.00138432
ZNF780B	ENSG00000281601	-1.95165	0.00138432
KIF21B	ENSG00000116852	1.2163	0.00138625
PHF20L1	ENSG00000129292	-1.30645	0.00138625
CAND1	ENSG00000111530	-1.38779	0.00138625
RIOK2	ENSG00000058729	-1.44121	0.00138625
CCNT2	ENSG00000082258	-1.47943	0.00138625
ZNF83	ENSG00000167766	-1.64884	0.00138625
ZNF431	ENSG00000196705	-1.31427	0.00138863
TRPM7	ENSG00000092439	-1.61455	0.00140054
LTN1	ENSG00000198862	-1.81088	0.00143393
ZNF304	ENSG00000131845	-1.14985	0.0014489
CHURC1	ENSG00000258289	-1.35431	0.0014489
TAX1BP1	ENSG00000106052	-1.54493	0.0014489
NFXL1	ENSG00000170448	-1.34474	0.00146861
PARP14	ENSG00000173193	-1.2301	0.00147293
OR51B5	ENSG00000167355	-2.19484	0.00148349
GARS1-DT	ENSG00000196295	-1.39123	0.00148932
MBNL2	ENSG00000139793	-1.60494	0.00148932
KLHL4	ENSG00000102271	-1.79031	0.00148932
SNX2	ENSG00000205302	-1.35944	0.00149277
SIKE1	ENSG00000052723	-1.08928	0.00149534
NUDT12	ENSG00000112874	-1.27829	0.00149534
LYSMD3	ENSG00000176018	-1.49248	0.00149534
RYR3	ENSG00000198838	-1.67641	0.00149534
ZNF678	ENSG00000181450	-1.80934	0.00149534
FANCM	ENSG00000187790	-1.67836	0.00149951
GNL2	ENSG00000134697	-1.00478	0.0015062
NIPSNAP2	ENSG00000146729	-1.11237	0.00152359
WRN	ENSG00000165392	-1.33897	0.00152359
IPMK	ENSG00000151151	-1.52093	0.00153409
KMT2E	ENSG00000005483	-1.09489	0.00154357
CROT	ENSG00000005469	-1.07116	0.00155251
RPS6KA3	ENSG00000177189	-1.39806	0.00155251
PEX1	ENSG00000127980	-1.18942	0.00157132
STARD4-AS1	ENSG00000246859	-2.15224	0.00157171
BAZ2B	ENSG00000123636	-1.53828	0.00159334
ZNF652	ENSG00000198740	-1.03665	0.00159637
ZNF12	ENSG00000164631	-1.44122	0.00159767
LEPR	ENSG00000116678	-1.62517	0.00160032
BMT2	ENSG00000164603	-1.19017	0.00161863
PLS3	ENSG00000102024	-1.30301	0.00162195
RPL41P1	ENSG00000227063	1.22322	0.00163988
LRRC2	ENSG00000163827	-1.15993	0.00163988
CAMSAP2	ENSG00000118200	-1.22884	0.00163988
HECTD2	ENSG00000165338	-1.35828	0.00163988
MMS22L	ENSG00000146263	-1.37313	0.00163988
KITLG	ENSG00000049130	-1.4931	0.00163988
NOC3L	ENSG00000173145	-1.5884	0.00163988
ANKRD1	ENSG00000148677	-1.56332	0.00164486
MON2	ENSG00000061987	-1.21813	0.00166466
CEP57	ENSG00000166037	-1.40477	0.00166808
ERCC1	ENSG00000012061	1.03192	0.00166887
MAP4K3	ENSG00000011566	-1.1291	0.00166887
NBN	ENSG00000104320	-1.4005	0.00166887
AC092139.1	AC092139.1	-2.12699	0.00170129
FMR1	ENSG00000102081	-1.11831	0.00170405
FAT4	ENSG00000196159	-1.18648	0.00170952
DCTN6	ENSG00000104671	-1.14046	0.0017112
PRDM8	ENSG00000152784	1.1788	0.00171358
PHC2	ENSG00000134686	1.05204	0.00171403
PHC3	ENSG00000173889	-1.24377	0.00171558
NOL11	ENSG00000130935	-1.43585	0.00171558
ZBTB41	ENSG00000177888	-1.69878	0.00171558
TAF9B	ENSG00000187325	-1.25086	0.00171854
AL353763.2	AL353763.2	-1.78446	0.00171879
ANKRD10-IT1	ENSG00000229152	-1.9594	0.00171879
MIB1	ENSG00000101752	-1.60152	0.00172054
WHAMMP2	ENSG00000282540	-1.43357	0.00172489
PARD6A	ENSG00000102981	1.23991	0.00173077
XPOT	ENSG00000184575	-1.03545	0.00174757
GK5	ENSG00000175066	-1.0932	0.00174757
GORAB	ENSG00000120370	-1.26586	0.00175387
THAP9-AS1	ENSG00000251022	-1.50521	0.00175527
DNAJC2	ENSG00000105821	-1.18879	0.00175827
RRM2B	ENSG00000048392	-1.50698	0.00175827
POLI	ENSG00000101751	-1.51945	0.00175827
ZNF354A	ENSG00000169131	-2.23056	0.00175827
TUG1	ENSG00000253352	-1.10862	0.00175955
SHLD2	ENSG00000122376	-1.39938	0.00177102
TRAF5	ENSG00000082512	-1.19992	0.00178098
PSMC2	ENSG00000161057	-1.0321	0.00181325
ZBTB6	ENSG00000186130	-1.60515	0.00181325
ALDH1L2	ENSG00000136010	-1.18152	0.00181677
UBR2	ENSG00000024048	-1.27127	0.00181996
CAPRIN2	ENSG00000110888	-1.24593	0.00182201
DUSP6	ENSG00000139318	1.45029	0.00183863
ATAD2	ENSG00000156802	-1.42338	0.00183863
FAM126B	ENSG00000155744	-1.33618	0.00184697
HYAL3	ENSG00000186792	1.00865	0.0018474
NDRG1	ENSG00000104419	1.18613	0.00185349
TBL1XR1	ENSG00000177565	-1.40458	0.00185349
ASB1	ENSG00000065802	1.02458	0.00185477
FO681492.1	FO681492.1	-1.30186	0.00186142
TLCD4	ENSG00000152078	-1.33715	0.00186323
ZNF615	ENSG00000197619	-1.93335	0.00186498
MSANTD4	ENSG00000170903	-1.27258	0.00186614
PRKD3	ENSG00000115825	-1.50464	0.00186614
AC006059.1	AC006059.1	-2.29505	0.00186825
TNRC6A	ENSG00000288130	-1.0453	0.00187886
SMC6	ENSG00000163029	-1.55918	0.00187886
ZNF230	ENSG00000159882	-1.38591	0.00189037
IBTK	ENSG00000283068	-1.43567	0.001893
PUM2	ENSG00000055917	-1.08701	0.00190862
FOXC2	ENSG00000176692	1.24504	0.00191064
ZNF546	ENSG00000281526	-2.15609	0.00191064
UGGT2	ENSG00000102595	-1.00723	0.00191988
ZNF33A	ENSG00000189180	-1.37867	0.00191988
TET2	ENSG00000168769	-1.46064	0.00191988
CD22	ENSG00000012124	2.53898	0.00192656
AGGF1	ENSG00000164252	-1.54187	0.00193155
AC245297.4	AC245297.4	1.06285	0.00194711
MPP5	MPP5	-1.09644	0.00195256
LINC02035	ENSG00000273033	-1.14285	0.00195256
USP25	ENSG00000155313	-1.20197	0.00195256
FAM91A1	ENSG00000176853	-1.25381	0.00195256
PPP4R2	ENSG00000163605	-1.259	0.00195256
FGD6	ENSG00000180263	-1.27271	0.00195256
ERCC6L2	ENSG00000182150	-1.35664	0.00195256
LHFPL5	ENSG00000197753	-1.97599	0.00195256
AL596325.2	AL596325.2	-2.15882	0.00195256
FAM133B	ENSG00000234545	-1.27245	0.0019585
TMEM170B	ENSG00000205269	-1.22133	0.0019597
NMD3	ENSG00000169251	-1.36086	0.00197027
TUT4	ENSG00000134744	-1.1186	0.00198277
SGK3	ENSG00000104205	-1.56569	0.00198277
RCBTB2	ENSG00000136161	-1.19855	0.00199802
PPIP5K2	ENSG00000145725	-1.54947	0.00200302
CHIC1	ENSG00000204116	-1.37496	0.00201127
LYST	ENSG00000143669	-1.47408	0.00202694
IGIP	ENSG00000182700	-1.80644	0.00205083
PPIG	ENSG00000138398	-1.41349	0.00205699
AIMP1	ENSG00000164022	-1.10411	0.00205864
PIK3C3	ENSG00000078142	-1.19516	0.00205864
RPL9P7	ENSG00000238103	1.08152	0.00205915
WWP1	ENSG00000123124	-1.17916	0.00205986
CIART	ENSG00000159208	1.43314	0.00206016
AL590867.2	AL590867.2	1.08219	0.00206016
LRRC58	ENSG00000163428	-1.20051	0.00206016
PGBD4	ENSG00000182405	-1.33603	0.00208149
MFN1	ENSG00000171109	-1.48551	0.00208149
ZNF184	ENSG00000096654	-1.58678	0.00208149
PITX2	ENSG00000164093	-1.20195	0.00209716
STRA6	ENSG00000288257	-1.41793	0.00209869
KIF21A	ENSG00000139116	-1.59643	0.00209869
ARFGEF1	ENSG00000066777	-1.41728	0.0021067
PAN3	ENSG00000152520	-1.21446	0.0021156
CXADR	ENSG00000154639	-1.39837	0.00212183
KMT2C	ENSG00000055609	-1.13017	0.00212286
HMGCS1	ENSG00000112972	-1.05217	0.0021284
TYW3	ENSG00000162623	-1.26098	0.00213129
CUL5	ENSG00000166266	-1.59295	0.00217075
ABCA11P	ENSG00000251595	-2.22442	0.00218351
DNAJB14	ENSG00000164031	-1.41576	0.00218674
ZMYM4	ENSG00000146463	-1.18238	0.00218884
TEAD1	ENSG00000187079	-1.12344	0.00219393
ZKSCAN1	ENSG00000106261	-1.07059	0.00221183
AGL	ENSG00000162688	-1.36095	0.00221768
PBX1	ENSG00000185630	-1.20775	0.00224066
DDX50	ENSG00000107625	-1.39076	0.00225856
MDM1	ENSG00000111554	-1.28023	0.00226882
SUZ12	ENSG00000178691	-1.26977	0.00228073
CCDC186	ENSG00000165813	-1.599	0.00228153
ARHGAP20	ENSG00000137727	-1.18098	0.00228247
EML4	ENSG00000143924	-1.02064	0.00228544
SIM1	ENSG00000112246	-1.81523	0.0022904
ICE2	ENSG00000128915	-1.44818	0.00229637
ZNF567	ENSG00000189042	-1.80839	0.00229637
FOXL1	ENSG00000176678	1.43231	0.00229726
MGA	ENSG00000174197	-1.18644	0.00229726
TRIM23	ENSG00000113595	-1.6256	0.00229726
TTC3	ENSG00000182670	-1.44177	0.00230505
AC021078.1	AC021078.1	-1.96637	0.00230505
ANKRD26	ENSG00000107890	-1.54589	0.00231415
CREBRF	ENSG00000164463	-1.48739	0.00232713
ZMYM5	ENSG00000132950	-1.34411	0.00233316
RPS15P4	ENSG00000233762	1.0042	0.00233432
RIMKLB	ENSG00000166532	-1.04069	0.0023676
AGAP9	ENSG00000204172	-1.18761	0.0023676
ITSN2	ENSG00000198399	-1.23668	0.0023777
ADAT2	ENSG00000189007	-1.30329	0.00238274
CDC7	ENSG00000097046	-1.40683	0.00239488
WDR47	ENSG00000085433	-1.37167	0.00240076
ZNF638	ENSG00000075292	-1.58702	0.00240076
ZRANB2	ENSG00000132485	-1.46815	0.00240781
RLF	ENSG00000117000	-1.51162	0.00240781
TAB3	ENSG00000157625	-1.12937	0.00242396
ARHGAP5	ENSG00000100852	-1.63699	0.00247443
MIER1	ENSG00000198160	-1.31354	0.00247551
ZNF280D	ENSG00000137871	-1.42822	0.00247551
DBT	ENSG00000137992	-1.37035	0.00248209
AC245060.6	AC245060.6	-3.03452	0.00248909
RAB8B	ENSG00000166128	-1.05305	0.00250522
PHTF2	ENSG00000006576	-1.29648	0.00250522
NARS1	ENSG00000134440	-1.19162	0.00252108
KLHL9	ENSG00000198642	-1.08166	0.00252426
ACVR2A	ENSG00000121989	-1.31223	0.00252426
MATR3	ENSG00000015479	-1.2282	0.00253854
AK5	ENSG00000154027	1.01503	0.00254546
SRP72	ENSG00000174780	-1.05657	0.00254546
ZNF451	ENSG00000112200	-1.25834	0.00254546
CHM	ENSG00000188419	-1.40369	0.00254546
ENPP4	ENSG00000001561	-1.19878	0.00254668
ASNSD1	ENSG00000138381	-1.44038	0.00254668
AL161891.1	AL161891.1	-1.48132	0.00254768
RPL13AP25	ENSG00000136149	1.07381	0.00254961
LINC02777	ENSG00000232453	1.63227	0.00255057
RAB27B	ENSG00000041353	-1.14609	0.00255376
SOCS4	ENSG00000180008	-1.41266	0.00255376
IFIT5	ENSG00000152778	-1.21901	0.00256009
LRRCC1	ENSG00000133739	-1.78852	0.00256009
TRUB1	ENSG00000165832	-1.02893	0.00256892
ZNF680	ENSG00000173041	-1.36926	0.00256892
FAM135A	ENSG00000082269	-1.3319	0.0025891
MAP9	ENSG00000164114	-1.37753	0.0025899
ZNF24	ENSG00000172466	-1.38557	0.0025899
SMARCAD1	ENSG00000163104	-1.25049	0.00259344
ARAP2	ENSG00000047365	-1.70062	0.00259883
S100A16	ENSG00000188643	1.13137	0.00260511
ID4	ENSG00000172201	-1.35895	0.00260511
RO60	ENSG00000116747	-1.47507	0.0026075
VCAM1	ENSG00000162692	-2.09892	0.00261587
THOC1	ENSG00000079134	-1.4739	0.00262318
ALMS1	ENSG00000116127	-1.51987	0.00263757
CCR5AS	ENSG00000223552	2.10647	0.00265715
FIGNL1	ENSG00000132436	-1.20671	0.00265715
TOPBP1	ENSG00000163781	-1.40359	0.00265715
RAD18	ENSG00000070950	-1.03495	0.0026646
EYA4	ENSG00000112319	-1.05037	0.00266487
ZNF280B	ENSG00000277421	-1.36361	0.00269123
TBC1D8B	ENSG00000133138	-1.53776	0.00269163
WDFY1	ENSG00000085449	-1.16522	0.0026932
AMD1	ENSG00000123505	-1.35155	0.00269848
PRKG2	ENSG00000138669	-1.91347	0.00270593
CEBPZ	ENSG00000115816	-1.46162	0.0027107
KLHL28	ENSG00000179454	-1.49164	0.0027107
GCC2	ENSG00000135968	-1.5027	0.0027107
ZWILCH	ENSG00000174442	-1.47878	0.00273191
DENND2A	ENSG00000146966	1.26009	0.00273557
DGKI	ENSG00000157680	-1.11558	0.00273557
MYBL1	ENSG00000185697	-1.45837	0.00273557
CARNMT1	ENSG00000156017	-1.10658	0.00274856
DACT1	ENSG00000165617	-1.41337	0.00276867
ZDBF2	ENSG00000283649	-1.61061	0.00278066
AP5M1	ENSG00000053770	-1.25389	0.00279823
PPWD1	ENSG00000113593	-1.58096	0.00279823
BPTF	ENSG00000171634	-1.04468	0.00281058
NUP107	ENSG00000111581	-1.45318	0.00281957
USP37	ENSG00000135913	-1.31599	0.00282978
SMAD9	ENSG00000120693	-1.15222	0.00285901
MTF2	ENSG00000143033	-1.34632	0.00285901
ESCO1	ENSG00000141446	-1.61137	0.00287382
HOMER1	ENSG00000152413	-1.1031	0.00289851
TNFRSF19	ENSG00000127863	-1.46125	0.00290245
EFHD2	ENSG00000142634	1.01414	0.00291017
HSPA13	ENSG00000155304	-1.26259	0.00291171
ZNF146	ENSG00000167635	-1.55689	0.00291176
TBX2	ENSG00000121068	1.5942	0.00292086
PPP1R14B-AS1	ENSG00000256940	1.16877	0.00292495
CORIN	ENSG00000145244	-2.3914	0.00292495
ZNF613	ENSG00000176024	-1.72733	0.00293514
LRRC37A4P	ENSG00000282331	-1.39684	0.00294473
PAXBP1-AS1	ENSG00000238197	-1.88147	0.00296734
DCLRE1A	ENSG00000198924	-1.43612	0.00297524
CHD9	ENSG00000177200	-1.51858	0.00298556
CYP19A1	ENSG00000137869	-6.22546	0.0029896
MYNN	ENSG00000085274	-1.23403	0.00300489
TENT5A	ENSG00000112773	-1.03703	0.00300843
NSUN3	ENSG00000178694	-1.10947	0.00300934
ALKBH8	ENSG00000137760	-1.38058	0.0030158
STXBP5	ENSG00000164506	-1.07491	0.00302627
UTP15	ENSG00000164338	-1.14483	0.00302627
PIK3C2A	ENSG00000011405	-1.68219	0.00302627
OSBPL9	ENSG00000117859	-1.17322	0.00303083
PHF3	ENSG00000118482	-1.31403	0.00303131
DNAJC15	ENSG00000120675	-2.06756	0.00303131
HACE1	ENSG00000085382	-1.37195	0.00304548
ZFYVE16	ENSG00000039319	-1.55013	0.00305017
CKB	ENSG00000166165	1.07914	0.00305804
PRPF4B	ENSG00000112739	-1.24129	0.00305911
RBM45	ENSG00000155636	-1.07375	0.0030622
REV1	ENSG00000135945	-1.07409	0.0030622
KANSL1L	ENSG00000144445	-1.4542	0.0030622
KLHL31	ENSG00000124743	-3.16706	0.0030622
SLC5A3	ENSG00000198743	-1.49393	0.0030664
AHSA2P	ENSG00000173209	-1.36915	0.00307144
RGS5	ENSG00000143248	-1.10173	0.00308875
ZNF641	ENSG00000167528	-1.23562	0.00311238
MALT1	ENSG00000172175	-1.09986	0.00316462
PPP1CB	ENSG00000213639	-1.11333	0.00316462
ZNF252P	ENSG00000196922	-1.24261	0.00316462
ZHX1	ENSG00000165156	-1.48158	0.00316462
CD226	ENSG00000150637	-2.73914	0.00316462
SAMD5	ENSG00000203727	-1.1074	0.00316655
ZNF25	ENSG00000175395	-1.64492	0.00316679
PIKFYVE	ENSG00000115020	-1.27575	0.00316786
JRKL	ENSG00000183340	-1.41864	0.00319434
ODR4	ENSG00000157181	-1.39945	0.00319807
POLK	ENSG00000122008	-1.65766	0.00321095
AC009318.1	AC009318.1	-2.42165	0.00321178
TBK1	ENSG00000183735	-1.53273	0.00321829
OSBPL8	ENSG00000091039	-1.41463	0.00323508
FAM111B	ENSG00000189057	-1.37301	0.00324217
CEP152	ENSG00000103995	-1.7126	0.00324553
ZNF215	ENSG00000149054	-1.28683	0.00325307
REL	ENSG00000162924	-1.64972	0.00325449
PIBF1	ENSG00000083535	-1.37276	0.00326326
TRPC1	ENSG00000144935	-1.19382	0.00329239
TBC1D12	ENSG00000108239	-1.21833	0.00329523
UBA3	ENSG00000144744	-1.24057	0.00329523
AL138479.2	AL138479.2	-1.63809	0.00332073
AC093673.1	AC093673.1	1.00546	0.00333776
CHD1	ENSG00000153922	-1.43653	0.00333776
ASCC3	ENSG00000112249	-1.3909	0.00334525
RIF1	ENSG00000080345	-1.56998	0.00334807
THUMPD1	ENSG00000066654	-1.28784	0.00336975
MAPK6	ENSG00000069956	-1.38629	0.00338633
HSPA6	ENSG00000173110	1.75399	0.00340638
STRN	ENSG00000115808	-1.09031	0.00341528
MED13	ENSG00000108510	-1.13217	0.00341528
FGFR1OP	FGFR1OP	-1.36879	0.00341528
STXBP3	ENSG00000116266	-1.32338	0.0034268
CCP110	ENSG00000103540	-1.39753	0.0034268
ITGB8	ENSG00000105855	-1.84557	0.0034268
ZC3H8	ENSG00000144161	-1.08416	0.00342864
PNISR	ENSG00000132424	-1.55318	0.00342864
ZBED5	ENSG00000236287	-1.24009	0.00343366
DDX18	ENSG00000088205	-1.13226	0.00343436
ZNF26	ENSG00000198393	-1.22143	0.00343436
CCDC150	ENSG00000144395	-1.68785	0.00343436
DMD	ENSG00000198947	-1.06774	0.00345582
ZFX	ENSG00000005889	-1.20378	0.00345727
NCKAP1	ENSG00000061676	-1.08568	0.00346512
IFI44	ENSG00000137965	-1.36472	0.00347689
CFAP44	ENSG00000206530	-2.06371	0.00347732
ZSCAN23	ENSG00000187987	-2.61414	0.00347732
RFX7	ENSG00000181827	-1.11937	0.00347767
ZNF550	ENSG00000251369	-1.50891	0.00349693
AC121757.2	AC121757.2	-2.61964	0.00349693
PI4K2B	ENSG00000038210	-1.07079	0.0035165
KRIT1	ENSG00000001631	-1.50229	0.00353645
PLAUR	ENSG00000011422	1.48016	0.00353808
OXR1	ENSG00000164830	-1.2687	0.00356228
CCRL2	ENSG00000121797	1.20977	0.00356887
ZFP1	ENSG00000285178	-1.41669	0.00358131
AP4E1	ENSG00000081014	-1.19992	0.00359386
CCNE2	ENSG00000175305	-1.48536	0.00360026
TOP2B	ENSG00000077097	-1.32772	0.00361192
CFI	ENSG00000205403	-3.79664	0.00362038
CNIH3-AS2	ENSG00000233384	1.06877	0.003629
MTMR7	ENSG00000003987	-1.84622	0.00363326
NOTUM	ENSG00000185269	-2.43921	0.0036341
ADAL	ENSG00000168803	-1.09333	0.00363691
SCFD1	ENSG00000092108	-1.50988	0.00363691
SNX4	ENSG00000114520	-1.21858	0.00366126
DICER1	ENSG00000100697	-1.42263	0.00366126
UCN2	ENSG00000145040	1.74135	0.00366318
OSGIN1	ENSG00000140961	1.37081	0.00366318
MAP3K7	ENSG00000135341	-1.06099	0.00366589
SECISBP2L	ENSG00000138593	-1.26366	0.00367625
ZNF182	ENSG00000147118	-1.47484	0.00368199
AC114488.1	AC114488.1	-2.10504	0.00370823
ARL14EP	ENSG00000152219	-1.13706	0.00372307
TAOK1	ENSG00000160551	-1.33932	0.00372307
ZNF674	ENSG00000251192	-1.44003	0.00372307
BDP1	ENSG00000274803	-1.55993	0.00373811
NTNG2	ENSG00000196358	1.45387	0.00374952
STX17	ENSG00000136874	-1.04817	0.00375327
FAM126A	ENSG00000122591	-1.15567	0.00375327
EIF2A	ENSG00000144895	-1.26856	0.00375327
SEMA3E	ENSG00000170381	-1.09334	0.00375481
SRSF11	ENSG00000116754	-1.06208	0.00376409
ARHGAP18	ENSG00000146376	-1.10793	0.00376409
AL669831.1	AL669831.1	-1.18226	0.00377765
MAF	ENSG00000178573	-2.37241	0.00377765
RAPGEF6	ENSG00000158987	-1.41432	0.00379951
GABPB1-AS1	ENSG00000244879	-1.11925	0.00381239
TRAPPC8	ENSG00000153339	-1.23359	0.00382543
PDE1A	ENSG00000115252	-1.81102	0.00383527
MAP2K6	ENSG00000108984	-1.87235	0.00383527
MPHOSPH9	ENSG00000051825	-1.4436	0.00384323
MOB4	ENSG00000115540	-1.04814	0.00385102
ZMAT3	ENSG00000172667	-1.09548	0.0038583
ZNF75A	ENSG00000162086	-1.33314	0.00386952
FXR1	ENSG00000114416	-1.36278	0.00387805
ATAD5	ENSG00000176208	-1.42239	0.00388758
TRAPPC11	ENSG00000168538	-1.02905	0.00389378
DOCK5	ENSG00000147459	-1.06744	0.00391147
ACAP2	ENSG00000114331	-1.12807	0.00391147
ZNF33B	ENSG00000196693	-1.71934	0.00391301
PNP	ENSG00000198805	1.12261	0.0039345
USP33	ENSG00000077254	-1.12512	0.0039345
CCDC14	ENSG00000175455	-1.39512	0.0039345
EDRF1	ENSG00000107938	-1.05129	0.00397231
CD2AP	ENSG00000198087	-1.22444	0.00397231
ARID2	ENSG00000189079	-1.28241	0.00397709
ZNF559	ENSG00000188321	-1.45445	0.00399823
ZKSCAN8	ENSG00000198315	-1.24459	0.00404369
MDGA1	ENSG00000112139	-1.14487	0.00405176
ZNF234	ENSG00000263002	-1.22651	0.00406067
SLK	ENSG00000065613	-1.34073	0.00406552
DCAF17	ENSG00000115827	-1.26748	0.00411426
AC022400.6	AC022400.6	-2.67262	0.00411426
RC3H1	ENSG00000135870	-1.22824	0.00413379
ESF1	ENSG00000089048	-1.26312	0.00414507
ICAM2	ENSG00000108622	1.11123	0.00416128
MAN1A2	ENSG00000198162	-1.18734	0.00416128
SMG1	ENSG00000157106	-1.30775	0.00416539
AJ011931.2	AJ011931.2	1.2402	0.00417858
EGF	ENSG00000138798	-1.27577	0.00417858
TYW5	ENSG00000162971	-1.27685	0.00417858
PLTP	ENSG00000100979	1.18475	0.00419987
RAB11FIP2	ENSG00000107560	-1.00699	0.00419987
PRPF40A	ENSG00000196504	-1.33213	0.00419987
ZNF37A	ENSG00000075407	-1.38741	0.00422427
PHLDA1	ENSG00000139289	1.25948	0.00423874
SAMD12	ENSG00000177570	-1.06637	0.00423874
SH3YL1	ENSG00000035115	-1.22625	0.00423874
SMC5	ENSG00000198887	-1.24556	0.00423874
EFR3A	ENSG00000132294	-1.08883	0.00426257
PCLO	ENSG00000186472	-1.38308	0.00426257
PKD2	ENSG00000118762	-1.04343	0.00429481
CDS1	ENSG00000163624	-1.45281	0.00429481
SERINC1	ENSG00000111897	-1.27931	0.00430808
LIN9	ENSG00000183814	-1.26066	0.00430934
TTC14	ENSG00000163728	-1.54804	0.00431394
THAP12	ENSG00000137492	-1.00671	0.00431727
GTF3C3	ENSG00000119041	-1.12835	0.00431727
ATG2B	ENSG00000066739	-1.17789	0.00431727
ITPRIP	ENSG00000148841	1.14525	0.00435483
AC073957.3	AC073957.3	-1.2548	0.00436179
RALGAPA1	ENSG00000174373	-1.29235	0.00437815
GABBR2	ENSG00000136928	2.76804	0.00438244
PFN1P1	ENSG00000233328	1.09325	0.00439046
HEATR5A	ENSG00000129493	-1.42287	0.00439046
APPBP2	ENSG00000062725	-1.09468	0.00440193
PLEKHH2	ENSG00000152527	-1.19216	0.00441544
TTC39B	ENSG00000155158	-1.04906	0.00442757
HS3ST5	ENSG00000249853	-1.27386	0.00444583
C17orf80	ENSG00000141219	-1.05941	0.00446793
TTC37	ENSG00000198677	-1.71388	0.00446793
AC124045.1	AC124045.1	-2.01966	0.00446793
IGFL2-AS1	ENSG00000268621	-2.52119	0.00446793
ING3	ENSG00000071243	-1.06238	0.00447145
NUP54	ENSG00000138750	-1.09002	0.00447184
OSTM1	ENSG00000081087	-1.05386	0.00449787
GPATCH2	ENSG00000092978	-1.22334	0.00449787
ZNF766	ENSG00000196214	-1.41195	0.00449787
IKZF2	ENSG00000030419	-1.45945	0.00449787
ARL15	ENSG00000185305	-1.10664	0.00451094
C2CD5	ENSG00000111731	-1.30152	0.00451094
HNRNPA1P33	ENSG00000213412	-1.59801	0.00452892
ADAM9	ENSG00000282230	-1.20404	0.00453531
BBS10	ENSG00000179941	-1.21145	0.00453581
ATP7A	ENSG00000165240	-1.22912	0.00454281
ZNF417	ENSG00000173480	-1.07993	0.00455977
BIVM	ENSG00000134897	-1.25565	0.00457977
RICTOR	ENSG00000164327	-1.6212	0.00460282
RAD17	ENSG00000276618	-1.35807	0.00464119
RAVER2	ENSG00000162437	-1.00986	0.00465391
PIK3R1	ENSG00000145675	-1.10193	0.00465391
METAP2	ENSG00000111142	-1.16178	0.00465391
TYRP1	ENSG00000107165	-2.27766	0.00465391
FNDC4	ENSG00000115226	1.01258	0.0046871
UBXN4	ENSG00000144224	-1.14068	0.0046871
POT1	ENSG00000128513	-1.52531	0.0046871
VPS13A	ENSG00000197969	-1.68201	0.0046871
HELLPAR	ENSG00000281344	-1.91005	0.00469964
ENTPD1	ENSG00000138185	-1.37788	0.00471213
FBXL3	ENSG00000005812	-1.01039	0.00473592
ZNF681	ENSG00000196172	-1.30359	0.00473785
MFAP3	ENSG00000037749	-1.11376	0.00474117
DMRTA1	ENSG00000176399	-1.34367	0.00474117
HLTF	ENSG00000071794	-1.42985	0.00474117
TRIM33	ENSG00000197323	-1.01513	0.00476122
GPBP1	ENSG00000062194	-1.27311	0.00476122
ZNF443	ENSG00000180855	-2.0587	0.00476122
WNT2B	ENSG00000134245	-1.86762	0.00477046
ZNF563	ENSG00000188868	-2.18421	0.00478014
UTP23	ENSG00000147679	-1.08807	0.00481048
BTAF1	ENSG00000095564	-1.39409	0.00482399
SPOPL	ENSG00000144228	-1.18402	0.00482477
PHF6	ENSG00000156531	-1.32188	0.00482811
ZNF283	ENSG00000167637	-1.73723	0.00483596
TENT4B	ENSG00000121274	-1.06984	0.00484098
ZNF468	ENSG00000204604	-1.39805	0.00484647
AGTRAP	ENSG00000177674	1.03029	0.00484793
FBXL4	ENSG00000112234	-1.13568	0.00486125
SESTD1	ENSG00000187231	-1.09201	0.00487752
SCAF11	ENSG00000139218	-1.17853	0.00493467
CEP192	ENSG00000101639	-1.17924	0.00493467
SCN3A	ENSG00000153253	-1.80353	0.00493467
AC010809.1	AC010809.1	-1.90366	0.00496594
AC010976.1	AC010976.1	-2.7898	0.00496594
PPP2R3C	ENSG00000092020	-1.01166	0.00496768
ATF2	ENSG00000115966	-1.31855	0.00496768
ABCA1	ENSG00000165029	-1.78787	0.00498028
SASS6	ENSG00000156876	-1.49591	0.00500049
FAM111A	ENSG00000166801	-1.15794	0.00500388
USP1	ENSG00000162607	-1.21459	0.00500388
MINDY2	ENSG00000128923	-1.48705	0.00500388
AC007731.2	AC007731.2	-2.10784	0.00500388
Z83843.1	Z83843.1	-2.36088	0.00500388
ASMTL-AS1	ENSG00000236017	-1.41937	0.00503295
CSPP1	ENSG00000104218	-1.04479	0.00504352
UBE2Q2P1	ENSG00000189136	-2.26818	0.00504352
ANAPC4	ENSG00000053900	-1.45312	0.00507603
SPINT2	ENSG00000167642	2.60283	0.00508119
TBC1D15	ENSG00000121749	-1.24414	0.00508872
PDS5B	ENSG00000083642	-1.30137	0.00508998
KLHL2	ENSG00000109466	-1.03088	0.00509434
RAPGEF2	ENSG00000109756	-1.00985	0.00509775
ABHD18	ENSG00000164074	-1.02958	0.00510141
DNAJC27	ENSG00000115137	-1.23877	0.00511081
TIA1	ENSG00000116001	-1.25871	0.00511227
TMEM161B-AS1	TMEM161B-AS1	-1.77653	0.00511227
STX1A	ENSG00000106089	1.02801	0.00514601
MRE11	ENSG00000020922	-1.27977	0.00514671
AFF4	ENSG00000072364	-1.00167	0.00518138
CCDC82	ENSG00000149231	-1.37783	0.00518652
PAXBP1	ENSG00000263141	-1.19415	0.00519913
TEX48	ENSG00000230601	3.49846	0.00520705
ARHGAP22	ENSG00000128805	1.04075	0.00520763
TRMT10C	ENSG00000174173	-1.11426	0.00521313
MT2A	ENSG00000125148	1.28536	0.00521908
ZNF354B	ENSG00000178338	-1.84291	0.00522099
TCTE3	TCTE3	-2.42375	0.00524026
TLK1	ENSG00000198586	-1.00351	0.00527817
ZNF714	ENSG00000160352	-1.00379	0.00527817
SELENOI	ENSG00000138018	-1.0737	0.00528494
PUS7L	ENSG00000129317	-1.43164	0.00528494
PIGK	ENSG00000142892	-1.15624	0.00528966
RBBP8	ENSG00000101773	-1.25452	0.00529762
AFTPH	ENSG00000119844	-1.16034	0.00530725
TRAPPC13	ENSG00000113597	-1.29953	0.00530725
IGFN1	ENSG00000163395	-1.42528	0.00530725
TLR2	ENSG00000137462	-1.68347	0.0053358
MCEE	ENSG00000124370	-1.00664	0.00533607
INO80D	ENSG00000283510	-1.51859	0.00533607
TWF1P1	ENSG00000178082	-1.5726	0.00533607
NCOA7	ENSG00000111912	-1.2621	0.00534907
ZNF134	ENSG00000213762	-1.18567	0.00536265
ZNF558	ENSG00000167785	-1.07013	0.00536605
C4orf33	ENSG00000151470	-1.25658	0.00537365
SCN5A	ENSG00000183873	1.01282	0.00539114
AC245041.2	AC245041.2	-1.16624	0.00541955
AC010457.1	AC010457.1	1.14393	0.00542574
MIGA1	ENSG00000180488	-1.19669	0.00546779
FGD4	ENSG00000139132	-1.36301	0.00549205
PKN2	ENSG00000065243	-1.2979	0.00551388
NSUN6	ENSG00000241058	-1.54063	0.00551388
TM4SF18	ENSG00000163762	-1.78957	0.00551388
LCA5	ENSG00000135338	-1.87641	0.00551388
LRRC69	ENSG00000214954	-3.28125	0.00551388
N4BP2	ENSG00000078177	-1.54988	0.00551592
MFSD8	ENSG00000164073	-1.24266	0.00552045
EDEM3	ENSG00000116406	-1.27528	0.00552348
RPS6KB1	ENSG00000108443	-1.09427	0.00553781
ACBD3	ENSG00000182827	-1.03214	0.00554238
FNDC3A	ENSG00000102531	-1.02269	0.00554388
FOXN2	ENSG00000170802	-1.42456	0.00555523
SLFN12	ENSG00000172123	-1.17478	0.00555651
ATRX	ENSG00000085224	-1.56323	0.00555851
ZC3H15	ENSG00000065548	-1.18947	0.00556791
CHD2	ENSG00000173575	-1.02044	0.0055713
CD109	ENSG00000156535	-1.10369	0.00559182
GPD2	ENSG00000115159	-1.20322	0.00560307
UBR3	ENSG00000144357	-1.1648	0.00560564
GFPT2	ENSG00000131459	2.81594	0.00561918
CCPG1	ENSG00000260916	-1.37151	0.00562322
INTS6L	ENSG00000165359	-1.16369	0.00562486
AGTPBP1	ENSG00000135049	-1.55642	0.00562486
CSDE1	ENSG00000009307	-1.04196	0.00563205
ICE1	ENSG00000164151	-1.16514	0.00563205
AC024940.3	AC024940.3	1.07165	0.00563927
DCAF13	ENSG00000164934	-1.05954	0.00563927
ETAA1	ENSG00000143971	-1.39471	0.0056475
KTN1	ENSG00000126777	-1.42486	0.00565591
TENM1	ENSG00000009694	-1.4224	0.00567768
LINC00342	ENSG00000232931	-1.55884	0.00567768
LINC02604	ENSG00000273142	-1.71903	0.0056967
SH2B3	ENSG00000111252	1.04269	0.00571264
MAK16	ENSG00000198042	-1.02424	0.00571264
NXT2	ENSG00000101888	-1.21364	0.00571264
RGPD8	ENSG00000169629	-1.92235	0.00571264
PCM1	ENSG00000078674	-1.4125	0.00572417
CCNL1	ENSG00000163660	-1.19294	0.00576482
SBSPON	ENSG00000164764	-1.00541	0.00579941
PSMA2	ENSG00000106588	-1.06356	0.00580502
RNF13	ENSG00000082996	-1.12356	0.00580634
CACNA2D1	ENSG00000153956	-1.10096	0.00581812
SLC16A7	ENSG00000118596	-1.4802	0.00581812
GOLGB1	ENSG00000173230	-1.23963	0.00582918
USP53	ENSG00000145390	-1.40869	0.00582918
FAM8A1	ENSG00000137414	-1.0561	0.00583657
FAM76B	ENSG00000077458	-1.17217	0.00585788
ALG10B	ENSG00000175548	-1.28746	0.00588708
SLC4A7	ENSG00000033867	-1.08513	0.00590789
SCHIP1	ENSG00000151967	-1.70887	0.00590913
SBNO1	ENSG00000139697	-1.21611	0.00591499
AC007406.5	AC007406.5	-1.51103	0.0059283
NUDCD1	ENSG00000120526	-1.05218	0.00593806
ANKIB1	ENSG00000001629	-1.15056	0.0059383
SF3B1	ENSG00000115524	-1.19182	0.00595614
MMAA	ENSG00000151611	-1.2212	0.00596003
ZNF600	ENSG00000189190	-1.60758	0.00596003
CLOCK	ENSG00000134852	-1.33824	0.00600096
PALB2	ENSG00000083093	-1.0694	0.00600536
ZDHHC20	ENSG00000180776	-1.08622	0.00603166
UBE2W	ENSG00000104343	-1.10424	0.00604008
HOOK3	ENSG00000168172	-1.04142	0.00606172
LARP7	ENSG00000174720	-1.17008	0.00606172
RANBP17	ENSG00000204764	-1.46269	0.00606917
CNTN5	ENSG00000149972	-1.77488	0.00606917
AC112907.3	AC112907.3	-1.79577	0.00609255
FRK	ENSG00000111816	-1.98473	0.00609255
FAM167B	ENSG00000183615	1.49864	0.00609689
CACNB2	ENSG00000165995	-1.69033	0.00612828
SSX2IP	ENSG00000117155	-1.20675	0.00614113
CEP97	ENSG00000182504	-1.29137	0.00617862
VPS36	ENSG00000136100	-1.07564	0.00618286
STRN3	ENSG00000196792	-1.14897	0.00621531
TWF1	ENSG00000151239	-1.20404	0.00621595
GVQW3	ENSG00000179240	-1.11196	0.00623649
SLC35A3	ENSG00000117620	-1.29653	0.00623649
TCF12	ENSG00000140262	-1.0486	0.00623968
AASDH	ENSG00000157426	-1.47966	0.00623968
DGAT2	ENSG00000062282	1.34502	0.0062522
ZNF569	ENSG00000196437	-1.28775	0.00626864
SHOC2	ENSG00000108061	-1.2262	0.006285
NTRK3	ENSG00000140538	1.09383	0.00629591
CCT8	ENSG00000156261	-1.06766	0.00629591
REV3L	ENSG00000009413	-1.49854	0.00633662
FABP3	ENSG00000121769	-1.11383	0.00634133
FAM169A	ENSG00000198780	-1.31552	0.00637229
UBXN2B	ENSG00000215114	-1.07931	0.00638299
PIGA	ENSG00000165195	-1.42749	0.006384
RANBP6	ENSG00000137040	-1.27217	0.00638663
SLC2A13	ENSG00000151229	-1.12722	0.00639005
GLS	ENSG00000115419	-1.20613	0.00640029
AC091057.1	AC091057.1	-1.10468	0.00640616
TTBK2	ENSG00000128881	-1.1784	0.0064063
ZNF292	ENSG00000188994	-1.5971	0.0064063
TAF4B	ENSG00000141384	-1.02925	0.00640773
AC016717.2	AC016717.2	-2.07039	0.00640773
AC007485.2	AC007485.2	-1.09202	0.00642442
PARGP1	ENSG00000239883	-1.40559	0.00642442
AC245060.5	AC245060.5	-4.25558	0.00642442
ZMYM6	ENSG00000163867	-1.04059	0.00643281
CPD	ENSG00000108582	-1.16582	0.00646819
WASHC4	ENSG00000136051	-1.44699	0.00652491
CCDC18	ENSG00000122483	-1.4973	0.00652491
ATM	ENSG00000149311	-1.51895	0.00654665
ZNF836	ENSG00000196267	-2.09732	0.00656877
MSH2	ENSG00000095002	-1.12169	0.00660744
RDH5	ENSG00000135437	1.17425	0.00665841
ZNF670	ENSG00000277462	-1.2833	0.00668857
LMBRD2	ENSG00000164187	-1.34349	0.00668857
AGO4	ENSG00000134698	-1.11868	0.00668929
BRCA1	ENSG00000012048	-1.19357	0.00668929
ZNF627	ENSG00000198551	-1.07448	0.00669589
OR7E104P	ENSG00000219926	-2.78833	0.00669589
ATP11C	ENSG00000101974	-1.21479	0.00672211
ZNF41	ENSG00000147124	-1.14614	0.00676439
DPP8	ENSG00000074603	-1.07919	0.00678339
NHLRC2	ENSG00000196865	-1.14931	0.00679852
HBS1L	ENSG00000112339	-1.16781	0.00680177
VPS13C	ENSG00000129003	-1.40263	0.00685959
SMIM25	SMIM25	1.56572	0.00686091
RNF6	ENSG00000127870	-1.19862	0.00686939
TET1	ENSG00000138336	-1.87388	0.00687208
TASOR	ENSG00000163946	-1.34311	0.00690884
ZNF181	ENSG00000197841	-1.53899	0.00691569
SMC2	ENSG00000136824	-1.53252	0.00691596
ST3GAL1	ENSG00000008513	1.2564	0.00692809
SP3	ENSG00000172845	-1.23229	0.00692809
OBI1	ENSG00000152193	-1.41443	0.00694491
TIAF1	TIAF1	-1.33884	0.00695593
NBEAL1	ENSG00000144426	-1.47866	0.00696295
UBA6	ENSG00000033178	-1.28266	0.00696854
SNX13	ENSG00000071189	-1.31322	0.00698363
AC024558.1	AC024558.1	-3.41035	0.00700811
ZFP14	ENSG00000142065	-1.77504	0.00701514
RPS6KC1	ENSG00000136643	-1.08536	0.00702132
ANKMY2	ENSG00000106524	-1.12556	0.00702132
PDS5A	ENSG00000121892	-1.25994	0.00702132
NF1	ENSG00000196712	-1.01377	0.0070234
MBNL3	ENSG00000076770	-1.39543	0.00703251
SLC30A9	ENSG00000014824	-1.24686	0.00706202
CD160	ENSG00000117281	-2.12312	0.00707422
TPM1-AS	ENSG00000259498	-3.57496	0.00708088
FKTN	ENSG00000106692	-1.33423	0.00711786
TNPO1	ENSG00000083312	-1.11411	0.00711942
SEC62	ENSG00000008952	-1.18662	0.00711942
LRRC40	ENSG00000066557	-1.40952	0.00711942
ZNF300	ENSG00000145908	-1.72448	0.00712571
ZNF608	ENSG00000168916	-1.25922	0.00718187
SCYL2	ENSG00000136021	-1.308	0.00721096
TASOR2	ENSG00000108021	-1.05592	0.00723106
COPS2	ENSG00000166200	-1.18043	0.00725809
AC118549.1	AC118549.1	-1.18357	0.00725809
RAD50	ENSG00000113522	-1.39382	0.00728842
RB1CC1	ENSG00000023287	-1.46371	0.00728842
SENP7	ENSG00000138468	-1.69976	0.00729187
ZNF180	ENSG00000167384	-1.3394	0.0072997
USP34	ENSG00000115464	-1.40025	0.00733565
OSGIN2	ENSG00000164823	-1.1043	0.00738814
JAK2	ENSG00000096968	-1.44421	0.00739823
UPF2	ENSG00000151461	-1.23495	0.00740895
METTL14	ENSG00000145388	-1.30695	0.00744218
CARF	ENSG00000138380	-1.2834	0.00747994
ZNF91	ENSG00000167232	-1.23989	0.00749601
ATL1	ENSG00000198513	-1.05722	0.00750335
POC5	ENSG00000152359	-1.22991	0.00759232
PTPN13	ENSG00000163629	-1.46429	0.00759397
COL3A1	ENSG00000168542	-1.24853	0.00759905
METTL18	ENSG00000171806	-1.19325	0.0076015
WDR17	ENSG00000150627	-1.31073	0.0076015
SETX	ENSG00000107290	-1.26487	0.00760433
TRMT13	ENSG00000122435	-1.16803	0.00762748
DYNLT3	ENSG00000165169	-1.10798	0.00764371
MPHOSPH10	ENSG00000124383	-1.1076	0.0076476
RAP2A	ENSG00000125249	-1.05306	0.00765907
NCAM2	ENSG00000154654	-1.07898	0.00765907
TNFSF4	ENSG00000117586	-1.08094	0.00765907
PGR	ENSG00000082175	-1.09635	0.00765907
UGP2	ENSG00000169764	-1.10713	0.00765907
GABPA	ENSG00000154727	-1.30527	0.00765907
ANKRD12	ENSG00000101745	-1.38432	0.00765907
ZNF644	ENSG00000122482	-1.33162	0.00766582
ADAM10	ENSG00000137845	-1.25328	0.00766864
AL603750.1	AL603750.1	-2.33771	0.00770649
NLRP3	ENSG00000162711	1.59996	0.00773476
TGM2	ENSG00000198959	1.28434	0.00774792
TOR4A	ENSG00000198113	1.03715	0.0077509
RC3H2	ENSG00000056586	-1.06033	0.0077509
KLHL11	ENSG00000178502	-1.08944	0.0077509
VWDE	ENSG00000146530	-1.92962	0.0077509
SMCHD1	ENSG00000101596	-1.44333	0.00775318
XRN1	ENSG00000114127	-1.34556	0.00779469
CHUK	ENSG00000213341	-1.09807	0.00780628
RASSF9	ENSG00000198774	-1.67762	0.00780628
PSMA3-AS1	ENSG00000257621	-1.22122	0.00781971
USP16	ENSG00000156256	-1.43177	0.0078641
ZNF10	ENSG00000256223	-1.95861	0.0078641
TAGLN3	ENSG00000144834	5.27505	0.00788027
AXIN2	ENSG00000168646	-1.47978	0.00791405
PCMTD1	ENSG00000168300	-1.24341	0.00792764
ZSCAN12	ENSG00000158691	-1.06469	0.00795819
NEK7	ENSG00000151414	-1.12227	0.00796244
PHLDA2	ENSG00000274538	1.29788	0.00797083
TRAC	ENSG00000277734	2.96983	0.00798847
ZNF148	ENSG00000163848	-1.22448	0.00801893
KPNA5	ENSG00000196911	-1.23597	0.00805423
CEP83	ENSG00000173588	-1.42267	0.00805423
PTPRN2	ENSG00000282185	1.22279	0.00806859
FNBP1L	ENSG00000137942	-1.19384	0.00806859
CCDC66	ENSG00000180376	-1.42068	0.00806886
FBXO3	ENSG00000110429	-1.09514	0.00807653
RUFY2	ENSG00000204130	-1.15737	0.00807653
TEFM	ENSG00000172171	-1.15141	0.00811276
KIF15	ENSG00000280610	-1.49718	0.00812793
YTHDC2	ENSG00000047188	-1.29989	0.00813778
AC073857.1	AC073857.1	-1.30825	0.00813778
THAP6	ENSG00000174796	-1.04681	0.00816608
USP47	ENSG00000170242	-1.31827	0.00819572
PTER	ENSG00000165983	-1.11046	0.00824202
LRRC32	ENSG00000137507	-1.68217	0.00830415
JKAMP	ENSG00000050130	-1.00359	0.0083145
NAALAD2	ENSG00000285516	-2.44087	0.00832461
SLC10A7	ENSG00000120519	-1.23584	0.00833995
ZNF658	ENSG00000274349	-1.67412	0.00834434
TRAPPC6B	ENSG00000182400	-1.15074	0.00835083
KANTR	ENSG00000232593	-1.37108	0.00835083
WDR36	ENSG00000134987	-1.01785	0.00836344
STAG2	ENSG00000101972	-1.38972	0.00838103
PGGT1B	ENSG00000164219	-1.01012	0.00839956
ADAMTS17	ENSG00000140470	1.73779	0.008408
BLOC1S6	ENSG00000104164	-1.06634	0.00842931
AC009022.1	AC009022.1	-1.48037	0.00843009
RPL36A	ENSG00000241343	-1.47625	0.00843606
SESN1	ENSG00000080546	-1.01656	0.00848029
LRP6	ENSG00000281324	-1.09741	0.0084838
USP8	ENSG00000138592	-1.10475	0.0084838
PNPLA8	ENSG00000135241	-1.29664	0.0084838
TAF2	ENSG00000064313	-1.09583	0.00848969
USF3	ENSG00000176542	-1.08745	0.00854264
SENP8	ENSG00000166192	-1.25596	0.00854986
ZNF852	ENSG00000281626	-1.30074	0.00856415
FAM161A	ENSG00000170264	-1.28835	0.0085718
ERO1B	ENSG00000086619	-1.10085	0.00862945
GOLGA5	ENSG00000066455	-1.00008	0.00865519
RBM41	ENSG00000089682	-1.17819	0.00865721
FPR3	ENSG00000187474	-1.58191	0.00865721
FSD1	ENSG00000105255	1.20975	0.00868657
NPIPB15	ENSG00000196436	-1.73479	0.00872005
GOLGA4	ENSG00000144674	-1.30462	0.00874384
MAML3	ENSG00000196782	1.17182	0.00874451
ZNF514	ENSG00000144026	-1.17962	0.00874451
ZSCAN31	ENSG00000235109	-1.30532	0.00874451
SEMA3C	ENSG00000075223	-1.10883	0.00874478
CATSPER2	ENSG00000166762	-1.3771	0.00874478
COX20	ENSG00000203667	-2.21639	0.00874792
PIK3CA	ENSG00000121879	-1.29214	0.008803
USP45	ENSG00000123552	-1.37965	0.00883019
EXOC5	ENSG00000070367	-1.25431	0.00884329
ZNF337-AS1	ENSG00000213742	-1.33692	0.00884329
NAA25	ENSG00000111300	-1.20915	0.00887232
MMP21	ENSG00000154485	-4.25283	0.008887
GAPDHP65	ENSG00000235587	1.12287	0.00888914
DDX58	ENSG00000107201	-1.09069	0.00888914
PGM3	ENSG00000013375	-1.11574	0.00888914
BRCA2	ENSG00000139618	-1.37004	0.00891135
AP000648.4	AP000648.4	-1.69476	0.00896564
GNRH1	ENSG00000147437	-2.16491	0.00897533
LINC00511	ENSG00000227036	1.03326	0.00900702
EMB	ENSG00000170571	-1.03112	0.0090207
FIGN	ENSG00000182263	-1.12805	0.0090207
CEP350	ENSG00000135837	-1.28497	0.00905686
GOLGA6L9	ENSG00000274320	-1.51994	0.00906224
LHX4	ENSG00000121454	-1.68676	0.0091033
RHOT1	ENSG00000126858	-1.02222	0.00911697
DLX6-AS1	ENSG00000231764	-1.36919	0.00911697
AP002784.1	AP002784.1	-1.26946	0.00915874
SLC44A5	ENSG00000137968	-2.10609	0.00920353
RAD54B	ENSG00000197275	-1.26566	0.0092891
CWC22	ENSG00000163510	-1.22605	0.00939678
ZNF432	ENSG00000256087	-1.35626	0.00944378
ERBIN	ENSG00000112851	-1.33091	0.00948675
MAP4K5	ENSG00000012983	-1.23016	0.00951359
RIC1	ENSG00000107036	-1.00468	0.00953347
AC005104.1	AC005104.1	-2.89865	0.00953515
AC090409.1	AC090409.1	1.27896	0.00954584
ANKHD1	ENSG00000131503	-1.31855	0.00959582
GPR135	ENSG00000181619	-1.41231	0.00965887
AC007881.4	AC007881.4	-2.82182	0.00976472
ANKRD28	ENSG00000206560	-1.05226	0.00976873
OPA1	ENSG00000198836	-1.19431	0.0097954
AP001528.2	AP001528.2	-4.73642	0.00986495
RADX	ENSG00000147231	-1.1179	0.00986571
AGPS	ENSG00000018510	-1.25191	0.00986571
PROC	ENSG00000115718	-1.9443	0.00986571
FAM222A	ENSG00000139438	1.06515	0.00987007
ODF2L	ENSG00000122417	-1.1332	0.00988328
MGP	ENSG00000111341	-1.8106	0.00988328
HSPD1P11	ENSG00000251348	-3.06546	0.00988328
ZNF616	ENSG00000204611	-1.18226	0.00989962
C21orf91	ENSG00000154642	-1.27017	0.00991688
NIPBL	ENSG00000164190	-1.28834	0.00993257
NPIPB4	ENSG00000185864	-1.17124	0.00997545
PAXIP1-AS2	ENSG00000214106	-1.1957	0.00997545
ZNF721	ENSG00000182903	-1.38034	0.00997545
SPRY4-AS1	ENSG00000231185	1.39797	0.0100151
GPX8	ENSG00000164294	-1.00798	0.0100172
TAS2R14	ENSG00000261984	-2.32244	0.0100281
MOB1B	ENSG00000173542	-1.08187	0.0100449
INTS13	ENSG00000064102	-1.10716	0.0100472
ZNF675	ENSG00000197372	-1.12144	0.0100477
ZNF268	ENSG00000090612	-1.45805	0.0100497
DENND1B	ENSG00000213047	-1.26377	0.0100612
ANP32E	ENSG00000143401	-1.10612	0.0100802
GOLGA2P5	ENSG00000238105	-1.4685	0.0100802
WDHD1	ENSG00000198554	-1.3496	0.0101139
HSP90AA2P	ENSG00000224411	-1.50749	0.0101372
KIF5B	ENSG00000170759	-1.28189	0.0101494
CEP120	ENSG00000168944	-1.0897	0.0101815
DDX1	ENSG00000079785	-1.133	0.0101851
NOL8	ENSG00000198000	-1.38384	0.0102367
NEDD1	ENSG00000139350	-1.34329	0.0102431
SREK1	ENSG00000153914	-1.37251	0.0102574
ERI2	ENSG00000196678	-1.11428	0.0102719
ZBTB37	ENSG00000185278	-1.37278	0.0102775
PRKCI	ENSG00000163558	-1.12317	0.0102892
AC000123.3	AC000123.3	-1.79222	0.0103263
AC090181.3	AC090181.3	-3.28659	0.0103356
ZUP1	ENSG00000153975	-1.12544	0.0103451
ZNF841	ENSG00000197608	-1.207	0.0103563
NUCB2	ENSG00000070081	-1.09218	0.0104094
LINC00174	ENSG00000179406	-1.53957	0.0104094
NPTN-IT1	ENSG00000281183	-1.84176	0.0104342
PHIP	ENSG00000146247	-1.38164	0.0104608
DMXL1	ENSG00000172869	-1.25128	0.0104628
ZNF527	ENSG00000189164	-1.12157	0.0105572
MORC3	ENSG00000159256	-1.18508	0.0105576
DMXL2	ENSG00000104093	-1.37692	0.0105576
C8ORF37	C8ORF37	-1.08823	0.0105661
FAM171B	ENSG00000144369	-1.23191	0.0105661
PFN1P2	ENSG00000270392	-2.22953	0.0105661
VPS54	ENSG00000143952	-1.13806	0.010581
PGAP1	ENSG00000197121	-1.29757	0.010581
TBC1D32	ENSG00000146350	-1.96115	0.010581
CSE1L	ENSG00000124207	-1.31888	0.0106119
SUCO	ENSG00000094975	-1.12993	0.0106558
TXNDC16	ENSG00000087301	-1.17214	0.0106558
CROCCP3	ENSG00000080947	-1.54471	0.0106613
RAB17	ENSG00000124839	-1.31231	0.0107096
ATR	ENSG00000175054	-1.36384	0.0107496
ZNF585B	ENSG00000245680	-1.12065	0.0107923
CCDC88A	ENSG00000115355	-1.38823	0.0107923
LINC02593	ENSG00000223764	-1.54339	0.0108123
JMJD1C	ENSG00000171988	-1.15597	0.0108502
RECQL	ENSG00000004700	-1.45051	0.0109424
ARMC5	ENSG00000140691	1.07262	0.0109458
STOX1	ENSG00000165730	-1.84049	0.0109458
CORO1A	ENSG00000102879	1.2216	0.0109574
ID2-AS1	ENSG00000235092	-1.0417	0.0109574
DDX60L	ENSG00000181381	-1.11444	0.0109574
MIS18BP1	ENSG00000129534	-1.37816	0.0109731
DENND2C	ENSG00000175984	-1.36361	0.0109782
LTV1	ENSG00000135521	-1.14798	0.0109961
CCDC138	ENSG00000163006	-1.13754	0.0110016
HSPA4L	ENSG00000164070	-1.26249	0.0110255
GPAT3	ENSG00000138678	1.09448	0.011039
RPAP3	ENSG00000005175	-1.24637	0.0110511
RLIM	ENSG00000131263	-1.05478	0.0111061
IFT80	ENSG00000068885	-1.46493	0.0111246
ZNF430	ENSG00000278780	-1.07983	0.0111686
ZNF107	ENSG00000196247	-1.00654	0.0112387
NRIP1	ENSG00000180530	-1.31664	0.0112449
AC104964.4	AC104964.4	-3.55198	0.0112449
MBNL1	ENSG00000152601	-1.0667	0.0112795
ZNF382	ENSG00000161298	-1.45274	0.0112795
POLQ	ENSG00000051341	-1.38133	0.0113191
USP15	ENSG00000135655	-1.15676	0.0113282
CEP162	ENSG00000135315	-1.50972	0.0113654
FILIP1L	ENSG00000168386	-1.10528	0.0113688
EEA1	ENSG00000102189	-1.18568	0.0113688
KIZ	ENSG00000088970	-1.20178	0.0113688
AL132989.1	AL132989.1	-2.46123	0.0113688
NDC80	ENSG00000080986	-1.04715	0.011501
SGMS1-AS1	ENSG00000226200	-1.14643	0.0115212
RBMS3	ENSG00000144642	-1.12172	0.0115255
MYCBP2	ENSG00000005810	-1.03893	0.0115459
RAB3IP	ENSG00000127328	-1.02373	0.0115655
DNER	ENSG00000187957	1.53668	0.0115705
TMEM168	ENSG00000146802	-1.05373	0.0115826
AC015849.3	AC015849.3	-1.81563	0.0116417
LSMEM1	ENSG00000181016	-3.19693	0.0116417
DGKE	ENSG00000153933	-1.06247	0.0116475
USP49	ENSG00000164663	-1.07655	0.0116845
TMOD1	ENSG00000136842	1.02483	0.0116872
BBX	ENSG00000114439	-1.15618	0.0116872
ZNF254	ENSG00000213096	-1.28671	0.0116872
NIN	ENSG00000100503	-1.06934	0.0116989
DDX47	ENSG00000213782	-1.51547	0.011774
PCOLCE	ENSG00000106333	1.08482	0.0118709
GNG11	ENSG00000127920	1.11278	0.0118995
STAG1	ENSG00000118007	-1.18485	0.0119553
MARCHF7	ENSG00000136536	-1.15579	0.0119832
CFH	ENSG00000000971	-1.83067	0.0120038
CCT8P1	ENSG00000226015	-1.20916	0.0120333
FAM227A	ENSG00000184949	-1.91989	0.0120431
LY96	ENSG00000154589	1.02939	0.0120574
RMDN2	ENSG00000115841	-1.10768	0.0120577
TCHH	ENSG00000159450	-2.21515	0.0121133
APAF1	ENSG00000120868	-1.00461	0.0121264
ZNF805	ENSG00000204524	-1.06693	0.0121264
GAS1	ENSG00000180447	-1.08529	0.0121264
ROCK1	ENSG00000067900	-1.23635	0.0121264
AC018904.1	AC018904.1	-2.46588	0.0121329
ZNF28	ENSG00000198538	-1.26226	0.0122053
NEMF	ENSG00000165525	-1.35519	0.0122053
ZNF311	ENSG00000225351	-1.39758	0.0122269
AC063952.1	AC063952.1	-1.42052	0.0122497
ZNF510	ENSG00000081386	-1.15336	0.0122636
ARFIP1	ENSG00000164144	-1.01596	0.0122773
NEDD4	ENSG00000069869	-1.12181	0.012293
ARHGAP12	ENSG00000165322	-1.30973	0.0123704
DENND4A	ENSG00000174485	-1.21888	0.0124083
AC069499.2	AC069499.2	-2.2251	0.0124418
SRFBP1	ENSG00000151304	-1.1175	0.0125188
ZNF271P	ENSG00000257267	-1.00856	0.012526
DPP4-DT	ENSG00000230918	-1.71634	0.012526
AC126474.2	AC126474.2	-1.56062	0.0126434
ADCY10P1	ENSG00000161912	-1.5256	0.0126677
AC066613.1	AC066613.1	-3.08402	0.0126677
HAUS6	ENSG00000147874	-1.13386	0.012671
DLD	ENSG00000091140	-1.18203	0.0127109
ZNF765	ENSG00000196417	-1.41901	0.0127774
UPK3B	ENSG00000276184	-1.13758	0.0127896
PPP1R12A	ENSG00000058272	-1.05688	0.0128074
FAR1	ENSG00000197601	-1.33322	0.0129304
ESCO2	ENSG00000171320	-1.19782	0.0129701
ATP6AP1L	ENSG00000205464	-1.29907	0.0129701
CWF19L2	ENSG00000152404	-1.64319	0.0129974
CSDC2	ENSG00000172346	-1.50707	0.0130169
ACADM	ENSG00000117054	-1.25202	0.0130288
SMARCA1	ENSG00000102038	-1.01721	0.0130354
AC012676.5	AC012676.5	-1.30614	0.0130354
SFRP4	ENSG00000106483	-1.12826	0.0130648
FAM83H	ENSG00000273889	1.09072	0.0131249
RABGGTB	ENSG00000137955	-1.35734	0.0131327
RAB3GAP2	ENSG00000118873	-1.04272	0.0131567
SMC3	ENSG00000108055	-1.1476	0.0131567
AC009120.2	AC009120.2	-1.21564	0.0131567
ASNS	ENSG00000070669	-1.69883	0.0131814
MANEA	ENSG00000172469	-1.22278	0.0132601
ZNF799	ENSG00000196466	-1.48562	0.0132601
LIG4	ENSG00000174405	-1.30983	0.0132822
LINC00454	ENSG00000226921	-2.95751	0.0132838
ALCAM	ENSG00000170017	-1.06985	0.0133011
CEP135	ENSG00000174799	-1.0909	0.0133692
RNA5SP323	ENSG00000212396	-3.1421	0.0133999
ADAMTS3	ENSG00000156140	-1.07937	0.0134052
AL157392.3	AL157392.3	-1.13159	0.0134053
VPS50	ENSG00000004766	-1.25869	0.0134132
HSD3B2	ENSG00000203859	-5.07729	0.013434
AKAP11	ENSG00000023516	-1.22883	0.0134697
CCDC18-AS1	ENSG00000223745	-1.42968	0.0135482
AL596202.1	AL596202.1	-1.5832	0.0135548
ZNF891	ENSG00000214029	-1.58393	0.0136144
DET1	ENSG00000140543	-1.90808	0.0136209
ZMYM1	ENSG00000197056	-1.02744	0.0136533
ZNF845	ENSG00000213799	-1.62665	0.0136571
GRID2	ENSG00000152208	-1.79663	0.0137291
CARNS1	ENSG00000172508	-1.40458	0.0137584
GPSM3	ENSG00000233490	1.27106	0.0138152
AC107068.1	AC107068.1	-1.62495	0.0138152
ZNF525	ENSG00000203326	-1.87531	0.0138152
HOTAIR	ENSG00000228630	-1.0101	0.0139468
HSDL2	ENSG00000119471	-1.08376	0.0139468
ZNF461	ENSG00000197808	-1.02677	0.0140024
SEPTIN7	ENSG00000122545	-1.22024	0.0140145
ELK4	ENSG00000158711	-1.04368	0.0140352
OMA1	ENSG00000162600	-1.23119	0.0140735
AC120053.1	AC120053.1	-4.0951	0.0140735
CSF1R	ENSG00000182578	1.12943	0.0140962
FSD1L	ENSG00000106701	-1.4184	0.0142309
ARRDC3	ENSG00000113369	-1.30354	0.0142945
BCLAF3	ENSG00000173681	-1.15786	0.0143166
DHX29	ENSG00000067248	-1.05375	0.0143244
U2SURP	ENSG00000163714	-1.15246	0.0143642
DCAF12L2	ENSG00000198354	-1.14287	0.0143815
ZNF519	ENSG00000175322	-1.18326	0.0143815
KIAA2026	ENSG00000183354	-1.28216	0.0143948
ZNF566	ENSG00000186017	-1.19724	0.0144012
USP24	ENSG00000162402	-1.00734	0.0144444
GLDC	ENSG00000178445	1.15671	0.0144596
LINC01119	ENSG00000239332	1.00421	0.0144596
DMTF1	ENSG00000135164	-1.41918	0.0144763
DYNC2H1	ENSG00000187240	-1.3318	0.0145717
RASSF8	ENSG00000123094	-1.01703	0.0145886
CEP55	ENSG00000138180	-1.27019	0.0145985
AC090607.2	AC090607.2	-2.50484	0.0146926
PFN1P6	ENSG00000227212	-2.87167	0.014728
ORC3	ENSG00000135336	-1.0074	0.0148473
UHRF1BP1L	ENSG00000111647	-1.0504	0.0148473
PCGF5	ENSG00000180628	-1.01025	0.0148837
CNTRL	ENSG00000119397	-1.31418	0.0148837
MIR4453HG	ENSG00000268471	-1.36236	0.0149288
TGFB2	ENSG00000092969	-1.16935	0.014958
AHCTF1	ENSG00000153207	-1.19799	0.0149721
CEP290	ENSG00000198707	-1.17131	0.0150136
AKAP9	ENSG00000127914	-1.26957	0.015074
CDC42BPA	ENSG00000143776	-1.07712	0.0151066
KIF18A	ENSG00000121621	-1.27842	0.0151295
VPS8	ENSG00000156931	-1.01671	0.0151927
VGF	ENSG00000128564	1.87282	0.0152048
JAG1	ENSG00000101384	1.21473	0.0152229
SP4	ENSG00000105866	-1.01533	0.0152415
NFAT5	ENSG00000102908	-1.10025	0.0152761
UACA	ENSG00000137831	-1.34019	0.0152782
MYBPH	ENSG00000133055	-1.33269	0.015304
BMS1P1	ENSG00000204177	-2.00216	0.0153608
AC116667.1	AC116667.1	-3.14833	0.0153896
AC005070.3	AC005070.3	-2.86779	0.0154155
TRIP11	ENSG00000100815	-1.06367	0.0154425
LINC00641	ENSG00000258441	-1.17879	0.0154525
ZNF480	ENSG00000198464	-1.01944	0.0154846
MLH3	ENSG00000119684	-1.20133	0.0155413
NCAPG	ENSG00000109805	-1.19879	0.0155499
SOWAHD	ENSG00000187808	-1.94629	0.0156688
P2RY1	ENSG00000169860	-1.15203	0.0158156
PANK3	ENSG00000120137	-1.16246	0.0159007
AC092802.3	AC092802.3	-4.00205	0.0159024
HAS2	ENSG00000170961	1.60212	0.0159291
SDHAP3	ENSG00000185986	-1.38952	0.0159291
CLHC1	ENSG00000162994	-1.48993	0.0159409
EFCAB7	ENSG00000203965	-1.23163	0.0160155
KIAA1109	ENSG00000138688	-1.48171	0.0160294
AC000123.1	AC000123.1	-2.31598	0.0160294
AP001148.1	AP001148.1	-1.47879	0.0160738
TIGAR	ENSG00000078237	-1.19352	0.0160744
HHIP-AS1	ENSG00000248890	1.54718	0.0160835
SUCLA2	ENSG00000136143	-1.07808	0.0160835
RUFY3	ENSG00000018189	-1.05136	0.016168
PRTFDC1	ENSG00000099256	-1.09303	0.0162102
LINC02009	ENSG00000283646	1.00978	0.0162663
AC093106.1	AC093106.1	1.61104	0.016272
KNL1	ENSG00000137812	-1.28364	0.0163601
H2BC20P	ENSG00000261716	-1.15917	0.0164179
LINC00632	ENSG00000203930	-1.11521	0.0164482
CHORDC1	ENSG00000285023	-1.16615	0.0165229
DEK	ENSG00000124795	-1.1042	0.0165466
SACM1L	ENSG00000211456	-1.12195	0.0165923
EBLN2	ENSG00000255423	-2.34556	0.016635
ROCK2	ENSG00000134318	-1.23473	0.0166503
CEP295	ENSG00000166004	-1.40311	0.0167288
AC084824.2	AC084824.2	-1.13161	0.0167314
HECTD1	ENSG00000092148	-1.05571	0.0167771
ZNF507	ENSG00000168813	-1.19634	0.0170437
GPR4	ENSG00000177464	2.57957	0.0171194
PLXNC1	ENSG00000136040	-1.12769	0.0171991
CCDC68	ENSG00000166510	-1.11454	0.0173294
STXBP4	ENSG00000166263	-1.23895	0.0173785
USP9X	ENSG00000124486	-1.06415	0.0174666
AL049844.2	AL049844.2	-2.74091	0.0175127
BLZF1	ENSG00000117475	-1.17755	0.0175269
SNHG14	ENSG00000224078	-1.012	0.0175855
VASH2	ENSG00000143494	-1.1314	0.0175888
ZFP82	ENSG00000181007	-1.34591	0.017602
DLGAP5	ENSG00000126787	-1.29866	0.0176303
PROM1	ENSG00000007062	-1.60553	0.0176738
YAE1	ENSG00000241127	-1.00106	0.0177401
CXCL1	ENSG00000163739	1.43315	0.0179363
AL662795.2	AL662795.2	-1.73607	0.0180021
LINC02657	LINC02657	1.47848	0.0180408
ZNF302	ENSG00000089335	-1.50279	0.01807
PYROXD1	ENSG00000121350	-1.11611	0.0180973
AC023908.3	AC023908.3	-2.1658	0.0182655
B4GALNT2	ENSG00000167080	-2.52616	0.0183488
AC018690.1	AC018690.1	-2.52147	0.0183659
PSMC6	ENSG00000100519	-1.08345	0.0184314
PMS1	ENSG00000064933	-1.12859	0.0184314
FOXS1	ENSG00000179772	-1.31467	0.0184314
TMX3	ENSG00000166479	-1.07351	0.0184728
ANKRD36	ENSG00000135976	-1.47249	0.0184831
ZNF423	ENSG00000102935	-2.06122	0.0184831
CCT6P1	ENSG00000228409	-1.24037	0.0185035
ITGA4	ENSG00000115232	-1.07089	0.0186252
LONRF2	ENSG00000170500	-1.4263	0.0186401
ZNF888	ENSG00000213793	-1.90055	0.0188416
RASSF2	ENSG00000101265	1.71359	0.0188509
TMEM26	ENSG00000196932	-2.50648	0.0188509
FAR2	ENSG00000064763	-1.8678	0.0188799
SAMD9L	ENSG00000177409	-1.47803	0.0189062
ZNF555	ENSG00000186300	-1.34365	0.0189373
KRT87P	ENSG00000135477	-1.41209	0.0189826
RPS2	ENSG00000140988	1.03483	0.0190934
PIEZO2	ENSG00000154864	-1.06763	0.0190934
XPO4	ENSG00000132953	-1.1288	0.0190934
KRT8P46	ENSG00000248971	-2.34455	0.0191964
LMAN1	ENSG00000074695	-1.02325	0.019199
KCNA7	ENSG00000104848	-2.9224	0.0192178
NAT1	ENSG00000171428	-1.1078	0.0192297
SLC47A1P1	ENSG00000228983	-3.30741	0.0193158
DNTTIP2	ENSG00000067334	-1.11079	0.0194694
QSER1	ENSG00000060749	-1.03739	0.0194744
NUP35	ENSG00000163002	-1.09148	0.0194794
AC140479.2	AC140479.2	-2.65109	0.0194939
TRMT11	ENSG00000066651	-1.11641	0.019497
EMC2	ENSG00000104412	-1.11832	0.0195402
TMEM47	ENSG00000147027	-1.01378	0.0197323
ZBTB33	ENSG00000177485	-1.17028	0.0199193
GPR3	ENSG00000181773	1.25118	0.0199229
CCT6P3	ENSG00000234585	-1.36882	0.0199952
RAPGEF4	ENSG00000091428	-3.02098	0.0199952
AC048341.1	AC048341.1	-1.53047	0.0200192
ZFP62	ENSG00000196670	-1.01815	0.0200465
RN7SL1	ENSG00000276168	1.07397	0.0200876
ZNF337	ENSG00000130684	-1.39261	0.0200876
TIE1	ENSG00000066056	2.23671	0.0200973
AC012360.3	AC012360.3	-1.24815	0.0201524
PARD6B	ENSG00000124171	-1.36347	0.0201593
AL356599.1	AL356599.1	-1.55651	0.0202642
PRPF18	ENSG00000165630	-1.20614	0.0203292
AL451123.1	AL451123.1	-4.5525	0.0203292
UPF3B	ENSG00000125351	-1.12633	0.0204875
PBK	ENSG00000168078	-1.05205	0.0206565
PLK4	ENSG00000142731	-1.33316	0.0206565
AGAP2	ENSG00000135439	1.28143	0.0206788
OTUD6B	ENSG00000155100	-1.07092	0.0208597
ARHGAP27P1-BPTFP1-KPNA2P3	ENSG00000215769	-1.73764	0.0209453
ZNF565	ENSG00000196357	-1.42701	0.0209532
DMBT1	ENSG00000187908	1.99968	0.0210481
ATXN3	ENSG00000066427	-1.11598	0.021217
SESN3	ENSG00000149212	-1.4248	0.021217
IFT74	ENSG00000096872	-1.18944	0.0212366
LINC02541	ENSG00000230943	-2.09986	0.0212661
METTL15	ENSG00000169519	-1.03911	0.0214456
AL159169.2	AL159169.2	-3.09989	0.0214753
CRYZ	ENSG00000116791	-1.20269	0.0215
ZNF441	ENSG00000197044	-1.58365	0.0215644
AC135050.1	AC135050.1	1.50315	0.0216507
NOP58	ENSG00000055044	-1.05883	0.0216507
ITGAX	ENSG00000140678	1.76132	0.0216532
CU633906.4	CU633906.4	-3.40968	0.0216651
HAND2	ENSG00000164107	1.15829	0.0217862
RND3	ENSG00000115963	-1.06536	0.0218409
NPAT	ENSG00000149308	-1.12126	0.0219855
RBM44	ENSG00000177483	-2.48072	0.0221573
SMARCE1	ENSG00000073584	-1.15023	0.0221874
ZNF614	ENSG00000142556	-1.13108	0.0223445
KLHL7-DT	ENSG00000230658	-1.43545	0.0224769
RUNX1T1	ENSG00000079102	-1.66853	0.022609
PNN	ENSG00000100941	-1.08215	0.0228143
TMEM191C	ENSG00000206140	1.37306	0.0228322
ZNF787	ENSG00000142409	1.11705	0.0229165
DGKH	ENSG00000102780	-1.23	0.0229444
AC092645.2	AC092645.2	-2.21945	0.0229462
BORA	ENSG00000136122	-1.11431	0.0230523
ZNF112	ENSG00000062370	-1.49845	0.0230565
MIR600HG	ENSG00000236901	-1.10332	0.0231281
TUBAP2	ENSG00000284997	1.17737	0.0232361
ZNNT1	ENSG00000261087	-2.14257	0.0232526
AC108058.1	AC108058.1	-1.34273	0.0232949
PFN1P4	ENSG00000225080	-3.26721	0.023314
DOCK11	ENSG00000147251	-1.26074	0.0233413
TTC21B	ENSG00000123607	-1.23228	0.0234036
MGAT4A	ENSG00000071073	-1.25168	0.0234265
ALX4	ENSG00000052850	-1.05671	0.0234971
ZNF350	ENSG00000256683	-1.11434	0.0235401
RPL23AP64	ENSG00000281913	-1.23185	0.0236751
PUM3	ENSG00000080608	-1.08446	0.023727
ZNF23	ENSG00000167377	-1.52783	0.0237957
AC083843.3	AC083843.3	-1.57352	0.0237957
ZNF572	ENSG00000180938	-2.20199	0.0237957
PPP4R4	ENSG00000278326	-2.60771	0.0238455
AC137932.2	AC137932.2	1.60725	0.0238623
SLX4IP	ENSG00000149346	-1.02119	0.0238623
AC116913.1	AC116913.1	-1.33722	0.0239043
FAM106A	ENSG00000273018	-1.81958	0.0239694
AC009090.6	AC009090.6	-1.36359	0.0239932
NADK2-AS1	ENSG00000245711	-2.67201	0.0239932
NPHP3	ENSG00000113971	-1.31822	0.0241569
SACS	ENSG00000151835	-1.23926	0.0242269
LANCL1-AS1	ENSG00000234281	-3.01464	0.0242269
YOD1	ENSG00000180667	-1.15199	0.0242455
FER	ENSG00000151422	-1.23267	0.0243037
AP001284.1	AP001284.1	-1.86645	0.0245064
ZNF100	ENSG00000274746	-1.17787	0.024539
ZNF92	ENSG00000146757	-1.04793	0.0245571
NOTCH2NLC	ENSG00000286219	-1.52698	0.0245725
ALMS1-IT1	ENSG00000230002	-1.78139	0.0245725
CENPE	ENSG00000138778	-1.34835	0.0246974
FAM102B	ENSG00000162636	-1.12811	0.0247062
CIP2A	ENSG00000163507	-1.11446	0.0247393
AP001029.2	AP001029.2	-1.92256	0.024743
AL450384.2	AL450384.2	-2.10917	0.0248241
AP002907.1	AP002907.1	-4.40083	0.0248328
APC	ENSG00000134982	-1.14242	0.0248844
GUCY1A2	ENSG00000152402	-1.96918	0.0248844
PTX3	ENSG00000163661	2.53567	0.0249062
ATP11B	ENSG00000058063	-1.1414	0.0250212
ANKRD30B	ENSG00000180777	-1.05273	0.0251194
CASC15	ENSG00000272168	-1.14682	0.0253425
ZNF383	ENSG00000188283	-1.00719	0.0253512
MYLIP	ENSG00000007944	-1.03116	0.0253512
ZNF585A	ENSG00000196967	-1.36739	0.0255636
TMEM161B	ENSG00000164180	-1.04266	0.0255815
AF129075.4	AF129075.4	-2.08991	0.025603
LINC00624	ENSG00000278811	-2.90194	0.025603
FCRLB	ENSG00000162746	1.3075	0.0256118
ZNF485	ENSG00000198298	-1.18432	0.0258436
LINC00327	ENSG00000232977	-1.49446	0.0258436
ECT2	ENSG00000114346	-1.11998	0.0259443
ZNF30	ENSG00000168661	-1.35239	0.0261171
BIRC6	ENSG00000115760	-1.07201	0.0261356
PLPPR4	ENSG00000117600	-1.23735	0.026143
SHPRH	ENSG00000146414	-1.16782	0.0261461
CYP26B1	ENSG00000003137	-1.1459	0.0262071
RNPC3	ENSG00000185946	-1.01984	0.0262237
AP000941.1	AP000941.1	-1.9787	0.0262584
PLCE1	ENSG00000138193	-1.12517	0.0263573
PJA2	ENSG00000198961	-1.08281	0.0263785
MYO9A	ENSG00000066933	-1.1282	0.0263785
CCNYL2	ENSG00000182632	-2.54256	0.0263785
TRHDE	ENSG00000072657	-1.08922	0.026501
TBC1D23	ENSG00000036054	-1.08534	0.0265314
AL592148.3	AL592148.3	-1.73335	0.0269364
PRDM6	ENSG00000061455	-1.04561	0.0269505
AL162171.3	AL162171.3	-1.24701	0.0269977
GNAT2	ENSG00000134183	-1.54045	0.0271476
LINC01422	ENSG00000223704	-2.08351	0.0271631
FAM110A	ENSG00000125898	1.00356	0.0271848
DLGAP1	ENSG00000170579	-1.15057	0.0271848
ERGIC2	ENSG00000087502	-1.00752	0.0272352
AC005674.2	AC005674.2	-1.15907	0.0272967
IFT88	ENSG00000032742	-1.02164	0.0274277
MFAP3L	ENSG00000198948	-1.22303	0.0274587
ZNF222	ENSG00000159885	-1.5013	0.0274658
EML6	ENSG00000214595	-1.50144	0.0274658
AC048380.2	AC048380.2	-2.53511	0.0274658
TTLL7	ENSG00000137941	-1.16908	0.0275664
AP006287.3	AP006287.3	-2.33347	0.0275664
AL359715.2	AL359715.2	-3.82651	0.0276243
MIPOL1	ENSG00000151338	-1.15659	0.0277532
AC135178.4	AC135178.4	-2.02323	0.0277934
ANKRD61	ENSG00000157999	-1.29307	0.027832
ZNF816	ENSG00000180257	-1.73458	0.0280467
DIO2	ENSG00000211448	-2.7017	0.028173
AL031595.3	AL031595.3	-1.56695	0.0282529
Z98885.3	Z98885.3	-1.53418	0.0283006
XK	ENSG00000047597	-1.01015	0.0287206
AL442125.1	AL442125.1	-1.23617	0.0288457
STK32A	ENSG00000169302	-1.12879	0.0289035
SYT15	ENSG00000204176	-1.25619	0.0290985
MTERF2	ENSG00000120832	-1.27174	0.0292099
CPNE5	ENSG00000124772	1.3494	0.0292867
NSRP1	ENSG00000126653	-1.00703	0.0292867
AL138789.1	AL138789.1	-2.91722	0.0293122
AC007216.3	AC007216.3	-1.62095	0.0293133
METTL4	ENSG00000101574	-1.00176	0.0294581
CRYBG3	ENSG00000080200	-1.1588	0.0294581
PSMC2P1	ENSG00000240854	-3.77581	0.0294656
FAM13A-AS1	ENSG00000248019	-1.54483	0.0299467
MKLN1	ENSG00000128585	-1.07279	0.0300096
AL049552.1	AL049552.1	-2.44147	0.0300096
ANLN	ENSG00000011426	-1.10472	0.0301453
WBP4	ENSG00000120688	-1.13163	0.0301453
AC005839.1	AC005839.1	-1.39217	0.030159
ZNF883	ENSG00000228623	-2.86584	0.0302117
MYB	ENSG00000118513	-1.61016	0.0302894
TRMT10A	ENSG00000145331	-1.02188	0.0303088
RSPH9	ENSG00000172426	2.30244	0.0303285
AC136475.10	AC136475.10	-1.70046	0.0303301
MIR34AHG	ENSG00000228526	-1.3901	0.030459
SH3GL1P1	ENSG00000266777	-1.71392	0.0307173
CRYGS	ENSG00000213139	-2.29636	0.0307173
DIS3	ENSG00000083520	-1.07208	0.0308267
CYP3A5	ENSG00000106258	-1.25669	0.030886
SNCG	ENSG00000173267	1.17673	0.0309134
CCDC85A	ENSG00000055813	-1.06371	0.0309134
AC010536.2	AC010536.2	-2.50267	0.0311125
LINC02547	ENSG00000254486	2.27834	0.0311534
ZNF141	ENSG00000131127	-1.06367	0.0312259
RARRES1	ENSG00000118849	-1.18134	0.0312343
CEP126	ENSG00000110318	-1.22678	0.0312785
RNU6-1016P	ENSG00000252498	-3.33903	0.0313592
AC010809.2	AC010809.2	-1.94674	0.0316829
LINC02615	ENSG00000251432	-1.39008	0.0317989
TMOD2	ENSG00000128872	-1.17316	0.0318452
LRRC49	ENSG00000137821	-1.1023	0.0319959
HVCN1	ENSG00000122986	1.34231	0.0321876
G2E3	ENSG00000092140	-1.31622	0.0323157
HNMT	ENSG00000150540	-1.66904	0.0326527
SCG2	ENSG00000171951	-1.21061	0.0327335
ZNF682	ENSG00000197124	-1.2004	0.0327778
COX6A1P2	ENSG00000226976	1.07167	0.0328529
PURPL	ENSG00000250337	-2.30969	0.0328634
FAM13C	ENSG00000148541	-1.90244	0.0331101
ZNF596	ENSG00000172748	-1.47538	0.0331111
NOSTRIN	ENSG00000275326	-1.29624	0.0331415
LRRK2	ENSG00000188906	-1.39997	0.0332211
XKR3	ENSG00000172967	-1.63575	0.0332233
HSPB3	ENSG00000169271	-1.27998	0.0332993
NRXN2-AS1	ENSG00000237410	1.84674	0.0336815
AP000786.1	AP000786.1	-2.63347	0.0336815
PDK4	ENSG00000004799	-1.45482	0.0339326
MPP7	ENSG00000150054	-1.11372	0.0339734
RIMS2	ENSG00000176406	-1.22409	0.0339788
KIF14	ENSG00000118193	-1.23758	0.0341011
ATG4C	ENSG00000125703	-1.00175	0.0341032
AC090739.1	AC090739.1	-2.58939	0.0341928
RSF1	ENSG00000048649	-1.00693	0.0342883
KIF20B	ENSG00000138182	-1.16559	0.034549
TUT7	ENSG00000083223	-1.05708	0.0345742
THOC2	ENSG00000125676	-1.10509	0.0346154
VNN2	ENSG00000112303	-2.56869	0.0346495
ZFP69B	ENSG00000187801	-1.12761	0.0348073
RBM15-AS1	ENSG00000227963	1.17078	0.0350837
MNS1	ENSG00000138587	-1.28123	0.0351586
BCLAF1	ENSG00000029363	-1.03748	0.0351781
AL359715.1	AL359715.1	-2.26776	0.0353146
DOCK4	ENSG00000128512	1.31004	0.035456
NCAM1-AS1	ENSG00000227487	-1.50085	0.0354723
CBWD3	ENSG00000196873	-1.56601	0.0357204
ZNF419	ENSG00000105136	-1.04553	0.0357499
CKMT2	ENSG00000131730	-1.75014	0.035942
COLCA2	ENSG00000214290	-2.79765	0.0360844
LINC02331	ENSG00000235269	-2.06012	0.0361699
AC104118.1	AC104118.1	-2.17249	0.036556
ROCK1P1	ENSG00000263006	-1.77351	0.0367364
CENPC	ENSG00000145241	-1.12972	0.0368042
AC022150.4	AC022150.4	-1.02489	0.0368943
TMEM270	ENSG00000175877	1.36049	0.0369912
ZFC3H1	ENSG00000133858	-1.03714	0.0369912
FER1L4	ENSG00000088340	-1.0986	0.0369912
AP001273.1	AP001273.1	-2.38913	0.0369912
RAG1	ENSG00000166349	-1.15841	0.0372145
SMIM11A	SMIM11A	3.36073	0.0373191
AC018695.9	AC018695.9	1.15466	0.0373806
ZNF860	ENSG00000197385	-2.8637	0.0374515
CACNB4	ENSG00000182389	-1.3404	0.0374617
AL139220.2	AL139220.2	1.23828	0.037492
MTERF1	ENSG00000127989	-1.12433	0.037492
LCA5L	ENSG00000157578	-1.92439	0.037492
PRELID1	ENSG00000169230	1.07345	0.0375007
DNAJC13	ENSG00000138246	-1.09215	0.0376382
ANKRD36C	ENSG00000174501	-1.33741	0.0377424
PLS1	ENSG00000120756	-1.1077	0.0378787
H2BC19P	ENSG00000220323	-1.3449	0.0378824
AC008957.3	AC008957.3	-2.41444	0.0379085
CCDC144B	ENSG00000154874	-1.52133	0.0379519
PPP1R9A	ENSG00000158528	-1.16859	0.0379602
ZNF571	ENSG00000180479	-1.9431	0.0381193
PSD3	ENSG00000156011	-1.04984	0.0383616
ZNF583	ENSG00000198440	-1.19989	0.0386013
MAK	ENSG00000111837	-1.88857	0.0386013
KCTD16	ENSG00000183775	-1.93205	0.0386585
PPP2R2C	ENSG00000074211	1.29646	0.0388142
SMG1P5	ENSG00000183604	-1.62856	0.0388808
HOMER3-AS1	ENSG00000269019	1.14856	0.0389785
MIAT	ENSG00000225783	-1.6706	0.0393268
MIR17HG	ENSG00000215417	-1.82571	0.0395442
SMG1P7	ENSG00000261556	-1.05133	0.040007
AC090114.1	AC090114.1	1.1898	0.040125
BBS12	ENSG00000181004	-1.17946	0.040125
AP003392.2	AP003392.2	-1.37262	0.0402195
AL136169.1	AL136169.1	-1.097	0.0403087
CCT6B	ENSG00000132141	-1.71493	0.0407044
LRRC7	ENSG00000033122	-1.94448	0.0409018
BTBD8	ENSG00000189195	-1.42824	0.0410697
ZNF770	ENSG00000198146	-1.02002	0.0412376
CAPG	ENSG00000042493	1.26858	0.0412641
AC009237.15	AC009237.15	-1.95311	0.0412952
TNFRSF13C	ENSG00000159958	-1.9519	0.0414475
AL589743.5	AL589743.5	-2.57544	0.0419674
SRBD1	ENSG00000068784	-1.13335	0.0420926
ARL17A	ENSG00000185829	-1.23993	0.0421546
AL035448.1	AL035448.1	-3.10683	0.0421598
FZD8	ENSG00000177283	1.22865	0.0423798
RAB11B-AS1	ENSG00000269386	1.68485	0.0426479
RANBP2	ENSG00000153201	-1.03872	0.0426479
LINC01391	ENSG00000244578	-1.02339	0.0431978
TSGA10	ENSG00000135951	-1.32169	0.0434148
C7orf25	ENSG00000136197	-1.33929	0.0435773
LHX1-DT	ENSG00000281998	1.62368	0.0436806
ANKDD1B	ENSG00000189045	-2.60181	0.043747
BMF	ENSG00000104081	-2.77836	0.0437804
ZNF484	ENSG00000127081	-1.16984	0.0440243
HMMR	ENSG00000072571	-1.20085	0.0440243
AC010973.1	AC010973.1	-1.93188	0.0441045
XRCC6P2	ENSG00000234825	1.32763	0.0444432
RGCC	ENSG00000102760	1.86066	0.044631
EML5	ENSG00000165521	-1.15651	0.0447487
GOLGA6L5P	ENSG00000230373	-1.87902	0.0447599
BX322639.1	BX322639.1	-1.37476	0.044845
ADAM21	ENSG00000139985	-1.05241	0.0449635
HDX	ENSG00000165259	-1.09519	0.0449635
TMEM67	ENSG00000164953	-1.01757	0.0450219
ZNF227	ENSG00000131115	-1.12024	0.0452175
AGBL5-IT1	ENSG00000229122	-2.71902	0.0452662
ZNF192P1	ZNF192P1	-1.82759	0.0454121
EPSTI1	ENSG00000133106	-1.02311	0.0455982
PHKA1P1	ENSG00000232882	1.18927	0.0456918
RWDD3	ENSG00000122481	-1.02511	0.0457481
LINC01409	ENSG00000237491	-1.92418	0.0457882
ADD3	ENSG00000148700	-1.00861	0.0457974
AC084824.4	AC084824.4	-3.10565	0.0458345
ROR1-AS1	ENSG00000223949	-1.27904	0.0458649
DDX53	ENSG00000184735	-2.98108	0.0461019
PGM5P2	ENSG00000277778	-1.15797	0.0462824
RAB7B	ENSG00000276600	-1.20474	0.0463409
F12	ENSG00000131187	1.21667	0.046469
LUARIS	ENSG00000231638	-1.05453	0.0465063
AL590652.1	AL590652.1	-1.32465	0.0467198
LINC00894	LINC00894	-2.14625	0.0470112
AUXG01000058.1	AUXG01000058.1	-1.58816	0.0473385
RN7SL381P	ENSG00000263968	-2.68687	0.0476486
PEX5L	ENSG00000114757	-2.09924	0.0477408
AC104109.4	AC104109.4	-4.7906	0.0478818
C4BPB	ENSG00000123843	-1.21252	0.0483726
PLCB1	ENSG00000182621	1.01419	0.0486396
RHOV	ENSG00000104140	1.55638	0.0488557
ZNF483	ENSG00000173258	-1.15875	0.0490319
LINC01905	ENSG00000267057	-2.26332	0.0490319
AC010245.2	AC010245.2	-2.44681	0.0490319
RNU6-850P	ENSG00000252743	-2.81748	0.0494813
LACC1	ENSG00000179630	-1.14744	0.049636

## Sheet: 1512 (log2FC≥1)
Gene symbols	Ensembl_ID	T-NC_log2FC	T-NC_adjPval
CXCL8	ENSG00000169429	2.41778	4.11161e-06
CEBPB	ENSG00000172216	1.74969	0.000131128
CTU1	ENSG00000142544	2.01267	0.000237393
JUNB	ENSG00000171223	1.6144	0.000255043
PDE10A	ENSG00000112541	7.11475	0.000410671
C7	ENSG00000112936	7.0807	0.000410671
CXCL1	ENSG00000163739	1.742	0.000410671
FOXD1	ENSG00000251493	1.22434	0.000410671
CCNA1	ENSG00000133101	4.81169	0.00096646
C4orf48	ENSG00000243449	2.95722	0.00096646
PTX3	ENSG00000163661	1.48725	0.00096646
TXNDC5	ENSG00000239264	3.66433	0.00109111
MAGEA10	ENSG00000124260	3.27119	0.00143722
KLF4	ENSG00000136826	2.39453	0.00143722
OASL	ENSG00000135114	8.47076	0.00180087
LINC02582	ENSG00000261780	7.3988	0.00180087
IGFBP6	ENSG00000167779	2.73903	0.00180087
NDUFAF8	ENSG00000224877	1.35959	0.00210198
MAGEB2	ENSG00000099399	1.86497	0.00292882
IFI27	ENSG00000275214	3.36307	0.0029514
SSX1	ENSG00000126752	3.00983	0.0029514
ATF3	ENSG00000162772	2.53957	0.00335756
GADD45A	ENSG00000116717	1.63357	0.0035989
BATF3	ENSG00000123685	1.60735	0.00413871
CXCL3	ENSG00000163734	2.21076	0.00414068
RAET1L	ENSG00000155918	3.55495	0.00463035
TRAF1	ENSG00000056558	1.83826	0.00463035
WNT7B	ENSG00000188064	1.69954	0.00476014
KRT10	ENSG00000186395	1.10797	0.00513316
LINC02035	ENSG00000273033	-1.57246	0.00540846
HLA-DRB1	ENSG00000229074	6.86404	0.00601466
PDXP	ENSG00000241360	3.1502	0.00665641
RN7SL3	ENSG00000278771	4.03827	0.00675366
MYO15B	ENSG00000266714	2.69361	0.00675366
CXCL2	ENSG00000081041	1.92406	0.00765782
LRFN5	ENSG00000165379	4.85519	0.00963787
PLAAT4	ENSG00000133321	2.89694	0.00963787
IFI6	ENSG00000126709	1.91057	0.00963787
SDF2L1	ENSG00000128228	1.40706	0.00963787
RRAS	ENSG00000126458	1.00869	0.00963787
AL139220.2	AL139220.2	2.33317	0.0113596
PCDH7	ENSG00000169851	2.48641	0.0120405
CALM2P3	ENSG00000215482	2.95095	0.0127714
ST8SIA2	ENSG00000140557	3.04431	0.0134955
RORA	ENSG00000069667	2.84124	0.0134955
SYTL5	ENSG00000147041	-1.69574	0.0134955
CEBPD	ENSG00000221869	1.91216	0.0187897
BIRC3	ENSG00000023445	2.23205	0.0193103
IFIT2	ENSG00000119922	5.60001	0.0208265
TRIML2	ENSG00000179046	2.91471	0.0219371
CAPG	ENSG00000042493	2.74109	0.0219371
TNFRSF9	ENSG00000049249	2.59431	0.0219371
ACTBP2	ENSG00000213763	2.37316	0.0234999
SP5	ENSG00000204335	1.10578	0.0235081
PFN1P1	ENSG00000233328	2.06477	0.0248676
MT-RNR1	ENSG00000211459	1.90749	0.0280658
CRLS1	ENSG00000088766	1.68634	0.0280658
H1-10	ENSG00000184897	1.00613	0.0301771
LINC02475	ENSG00000251350	4.59018	0.0311184
FO393411.1	FO393411.1	2.84016	0.0311184
IFIH1	ENSG00000115267	2.34783	0.0311184
C1QTNF1	ENSG00000173918	2.11213	0.0311184
ISG15	ENSG00000187608	2.10904	0.0311184
KIF7	ENSG00000166813	1.6993	0.0311184
RTN1	ENSG00000139970	1.24966	0.0311184
AL355488.1	AL355488.1	-2.12879	0.0311184
CHRM3	ENSG00000133019	2.95491	0.0314227
IP6K3	ENSG00000161896	2.6932	0.0378445
PDF	ENSG00000258429	2.43079	0.0378445
PMAIP1	ENSG00000141682	1.99541	0.0378445
LDHB	ENSG00000111716	2.10611	0.0379689
IRF1	ENSG00000125347	1.14553	0.0379689
BCL11A	ENSG00000119866	3.14482	0.039034
HAS2	ENSG00000170961	2.5752	0.039034
MXRA7P1	ENSG00000232320	1.14962	0.039034
NR2F6	ENSG00000160113	1.08238	0.039034
F11R	ENSG00000158769	-1.81188	0.039034
HES7	ENSG00000179111	2.70594	0.0452472
DIRAS3	ENSG00000162595	2.51923	0.0455762
IKBKGP1	ENSG00000275882	2.39939	0.0455762
DHRS9	ENSG00000073737	2.79199	0.0456486
LARGE1	ENSG00000133424	1.48151	0.0462503
SPTBN5	ENSG00000137877	1.47395	0.0462503
SCN4B	ENSG00000177098	1.55243	0.0472237
IFIT1	ENSG00000185745	3.95575	0.048176
SLFN5	ENSG00000166750	1.50573	0.048176
PITX2	ENSG00000164093	-1.71676	0.048176
HERC5	ENSG00000138646	2.27859	0.0485469
ISG20	ENSG00000172183	4.39759	0.0499584
HES4	ENSG00000188290	2.19734	0.0499584
GABRA3	ENSG00000011677	2.14083	0.0499584
HELZ2	ENSG00000130589	1.29515	0.0502567
TMPRSS15	ENSG00000154646	6.07425	0.050361
CFB	ENSG00000242335	2.59026	0.050361
PTGFR	ENSG00000122420	1.76693	0.050361
ENDOG	ENSG00000167136	1.47377	0.050361
SEMA6D	ENSG00000137872	-1.17702	0.050361
HERC6	ENSG00000138642	2.08448	0.0514544
RCAN2	ENSG00000172348	4.67757	0.0515752
MAGEA6	ENSG00000197172	1.27703	0.0541435
HLA-DRA	ENSG00000277263	3.20403	0.0544216
ABI3BP	ENSG00000154175	1.85935	0.0544216
ST8SIA4	ENSG00000113532	3.19699	0.0547205
FP236383.5	FP236383.5	5.23996	0.0574792
OAS1	ENSG00000089127	2.16099	0.0597833
CCL5	ENSG00000274233	12.5804	0.0598872
MPZL2	ENSG00000149573	2.52073	0.0598872
COL4A6	ENSG00000197565	2.09805	0.0598872
DHX58	ENSG00000108771	2.07062	0.0598872
SBF2-AS1	ENSG00000246273	-1.26339	0.0598872
IFIT3	ENSG00000119917	4.27729	0.0610369
TMEM238	ENSG00000233493	4.63348	0.0622222
NDUFV2P1	ENSG00000267809	2.86052	0.0622222
VGF	ENSG00000128564	2.04493	0.0622222
TCN2	ENSG00000185339	1.72241	0.0622222
SEMA6B	ENSG00000167680	1.25018	0.0622222
PLXDC2	ENSG00000120594	-1.13317	0.0622222
DSP	ENSG00000096696	-1.51606	0.0622222
TNFAIP3	ENSG00000118503	1.3954	0.0623448
NFE2L3	ENSG00000050344	1.12266	0.0634849
DDX58	ENSG00000107201	2.13113	0.0640633
ANTKMT	ENSG00000103254	1.40323	0.0640633
HOXB-AS3	ENSG00000233101	-1.36751	0.0640633
AC008105.3	AC008105.3	1.22139	0.0648605
XYLT1	ENSG00000285395	1.8354	0.064985
MMP2	ENSG00000087245	1.24831	0.064985
SH3KBP1	ENSG00000147010	1.59178	0.0660404
HLA-DPA1	ENSG00000228163	2.26805	0.0757683
PRLR	ENSG00000113494	2.00161	0.0772898
CHI3L1	ENSG00000133048	-1.75293	0.0781029
HR	ENSG00000168453	2.36072	0.0781807
RUSC1-AS1	ENSG00000225855	-1.4914	0.0781807
CFD	ENSG00000274619	2.08409	0.0786933
GASK1B	ENSG00000164125	-1.37147	0.0789742
CFTR	ENSG00000001626	3.07276	0.0818526
AC007381.1	AC007381.1	3.94947	0.082581
DLG4	ENSG00000132535	1.19158	0.082581
AL137127.1	AL137127.1	-2.08755	0.0834399
EGR1	ENSG00000120738	1.60019	0.0834731
PLAC8	ENSG00000145287	2.035	0.0840331
ADAP1	ENSG00000105963	1.52998	0.0851559
LINC00997	ENSG00000281332	-1.14672	0.0851559
MYBPH	ENSG00000133055	-1.62295	0.0867454
RSAD2	ENSG00000134321	12.9129	0.0888404
EEF1A1P11	ENSG00000228502	3.27488	0.0888404
ARRDC3	ENSG00000113369	1.86277	0.0888404
TRABD2B	ENSG00000269113	1.5095	0.0888404
SH3RF3-AS1	ENSG00000259863	1.48418	0.0907178
PXDNL	ENSG00000147485	3.73468	0.0938684
PDK4	ENSG00000004799	2.35015	0.0938684
MPZL3	ENSG00000160588	1.76089	0.0938684
FTH1P8	ENSG00000219507	1.72975	0.0938684
BLOC1S1	ENSG00000135441	1.51949	0.0938684
RPS20P14	ENSG00000223803	1.50642	0.0938684
RPL4P4	ENSG00000229638	1.44332	0.0938684
C16orf74	ENSG00000154102	1.35782	0.0938684
EGLN1	ENSG00000135766	1.35616	0.0938684
FBXL14	ENSG00000171823	1.30081	0.0938684
USP43	ENSG00000154914	1.26518	0.0938684
MYH10	ENSG00000133026	-1.69709	0.0938684
AL356289.2	AL356289.2	-6.3104	0.0947951
RPL21P28	ENSG00000220749	1.94411	0.0953312
ADAMTS5	ENSG00000154736	-1.03538	0.0953312
TRIM29	ENSG00000137699	1.68011	0.0959118
LINC00707	ENSG00000238266	1.18962	0.0959118
ARL17B	ENSG00000276276	2.50611	0.0979738
CD24	ENSG00000272398	-1.72576	0.0979738
Z98885.3	Z98885.3	-2.37012	0.0987663
GJB3	ENSG00000188910	2.86296	0.0995062
UNC13A	ENSG00000130477	5.23804	0.0996886
ACTN2	ENSG00000077522	2.89164	0.0996886
FRMPD4	ENSG00000169933	1.36376	0.0996886
TRADD	ENSG00000102871	1.05033	0.0996886
RPS7P10	ENSG00000226525	1.54362	0.0999151
GDF15	ENSG00000130513	1.19803	0.0999229
MARCO	ENSG00000019169	2.75245	0.103439
LONRF3	ENSG00000175556	2.18433	0.103439
APOL3	ENSG00000128284	1.71562	0.103439
INSC	ENSG00000188487	1.67079	0.103439
HLA-A	ENSG00000227715	1.44399	0.104158
IGFBP2	ENSG00000115457	1.37088	0.10454
HNRNPA1P10	ENSG00000214223	-1.15244	0.10454
CLDN1	ENSG00000163347	1.37644	0.105171
NOVA1	ENSG00000139910	2.72612	0.105657
ADAMTS17	ENSG00000140470	1.80969	0.105657
ADGRG6	ENSG00000112414	1.96332	0.107984
INAFM1	ENSG00000257704	1.5168	0.108025
TYRP1	ENSG00000107165	-2.0618	0.114758
GPS2	ENSG00000288325	1.7182	0.115287
AL109615.4	AL109615.4	-1.77447	0.116051
NCF2	ENSG00000116701	1.46304	0.117366
RPS15P4	ENSG00000233762	1.18696	0.118505
PSG5	ENSG00000204941	-1.02129	0.118505
IL6	ENSG00000136244	1.38732	0.120859
KYNU	ENSG00000115919	4.72662	0.12092
IL1R1	ENSG00000115594	1.16661	0.121998
ADAMTS6	ENSG00000049192	1.40835	0.123126
LINC01060	ENSG00000281580	2.58486	0.123314
ARID3A	ENSG00000116017	1.03784	0.123314
IL1RAPL1	ENSG00000169306	2.76373	0.128757
PPP1R1C	ENSG00000150722	3.70695	0.130616
MIR548XHG	ENSG00000224141	1.60363	0.132481
EDARADD	ENSG00000186197	1.91872	0.135678
ALPP	ENSG00000163283	-2.65501	0.136845
GRIP1	ENSG00000155974	-1.13764	0.136909
AREG	ENSG00000109321	1.05946	0.137336
RHOU	ENSG00000284984	-1.95532	0.137698
PCDH1	ENSG00000156453	1.62784	0.139488
OSCAR	ENSG00000276982	3.68234	0.140053
RPL23P8	ENSG00000219451	2.39149	0.140053
CDYL2	ENSG00000166446	1.50024	0.140053
NRXN2	ENSG00000110076	1.0015	0.140053
AC100823.1	AC100823.1	-1.59411	0.140053
TENM1	ENSG00000009694	-2.08501	0.14006
BST2	ENSG00000130303	3.41092	0.14063
AC044787.1	AC044787.1	1.17439	0.141928
ZNF697	ENSG00000143067	1.10266	0.145341
TSLP	ENSG00000145777	1.84035	0.1463
ZC3HAV1	ENSG00000105939	1.21306	0.146615
NXF3	ENSG00000147206	2.40254	0.147579
NCKAP5L	ENSG00000167566	-1.18673	0.147958
AC145207.5	AC145207.5	-1.1261	0.151053
AL008721.2	AL008721.2	-1.24203	0.151859
PLEKHH2	ENSG00000152527	-1.16631	0.152731
LINC01391	ENSG00000244578	-1.59265	0.15541
RIBC2	ENSG00000128408	2.66339	0.158278
AC011369.2	AC011369.2	3.07948	0.159109
COL4A5	ENSG00000188153	1.35159	0.159265
AC004148.1	AC004148.1	-1.27373	0.160653
AC078850.1	AC078850.1	1.10669	0.160938
RPL3P4	ENSG00000232573	1.18389	0.162665
HSD11B1	ENSG00000117594	1.61127	0.163354
KLF11	ENSG00000172059	1.0042	0.164815
GFPT2	ENSG00000131459	1.34647	0.165168
RPL26P19	ENSG00000226221	1.28274	0.165168
C3	ENSG00000125730	1.22664	0.165168
LRFN4	ENSG00000173621	1.09111	0.165168
DHPS	ENSG00000095059	-1.21515	0.165168
OAS2	ENSG00000111335	3.40791	0.166673
ZNF428	ENSG00000131116	1.15102	0.166673
PCDH15	ENSG00000150275	2.60656	0.167692
BICDL1	ENSG00000135127	2.2882	0.167692
RPL24P8	ENSG00000236801	1.45553	0.169065
SLC2A13	ENSG00000151229	1.42471	0.169775
RNF128	ENSG00000133135	-1.53639	0.170198
PCDH10	ENSG00000138650	1.37938	0.171034
C1orf198	ENSG00000119280	-1.16516	0.171034
KRT87P	ENSG00000135477	-1.25777	0.171034
SLC35D2	ENSG00000130958	1.14771	0.173477
IFI44	ENSG00000137965	2.86859	0.17363
HSD17B8	ENSG00000228357	1.32602	0.17363
ACTBP11	ENSG00000188460	1.27157	0.17363
STX11	ENSG00000135604	1.15003	0.17363
BMP4	ENSG00000125378	-1.31997	0.17363
AC008764.8	AC008764.8	-2.13765	0.17363
GAL3ST4	ENSG00000197093	1.39366	0.174041
AC079140.2	AC079140.2	2.78466	0.174956
RGPD5	ENSG00000015568	2.4835	0.174956
VCAM1	ENSG00000162692	1.97852	0.174956
SLC31A2	ENSG00000136867	1.59466	0.174956
LINC01561	ENSG00000177234	-1.04867	0.174956
ZNRF2	ENSG00000180233	1.05564	0.17523
CDC20P1	ENSG00000231007	1.95803	0.182013
RN7SL4P	ENSG00000263740	4.47459	0.184902
PCDH9	ENSG00000184226	1.99366	0.188516
GPNMB	ENSG00000136235	-1.32403	0.188516
LDB2	ENSG00000169744	-1.736	0.188516
CRYBG1	ENSG00000112297	1.58069	0.19087
CNTN5	ENSG00000149972	-1.68542	0.19087
NTN4	ENSG00000074527	1.13709	0.19329
AC007731.2	AC007731.2	-1.85054	0.194777
PLAAT2	ENSG00000133328	2.31085	0.196733
LINC02535	ENSG00000234155	1.02316	0.196733
LINC01478	ENSG00000267337	2.39375	0.199194
SFN	ENSG00000175793	1.746	0.199194
CD274	ENSG00000120217	1.09192	0.199194
RPL13AP25	ENSG00000136149	1.18587	0.201428
LINC02241	ENSG00000251629	1.88782	0.202165
TPGS1	ENSG00000141933	1.81908	0.203435
TUBAP2	ENSG00000284997	1.69434	0.204191
AC115223.1	AC115223.1	1.22282	0.204956
SLC8A1	ENSG00000183023	1.31517	0.207881
RN7SL1	ENSG00000276168	2.88888	0.215091
NDUFB8	ENSG00000166136	1.24739	0.215091
STAR	ENSG00000147465	-1.37245	0.215091
DAPK1	ENSG00000196730	-1.11963	0.219751
PRRT4	ENSG00000224940	1.73771	0.221123
ITGA2	ENSG00000164171	1.24343	0.221123
PCDHGA10	ENSG00000253846	-1.79033	0.221123
AGAP2	ENSG00000135439	1.66322	0.221228
PRSS35	ENSG00000146250	-2.4134	0.226788
KLF17	ENSG00000171872	2.48875	0.227296
RPL26	ENSG00000161970	1.01287	0.227455
TCEA1P2	ENSG00000230409	2.09825	0.227457
CSAG3	ENSG00000268916	1.996	0.227457
ANGPTL4	ENSG00000167772	1.3163	0.227457
CHCHD10	ENSG00000273607	1.20465	0.227457
ATP5ME	ENSG00000169020	1.16332	0.227457
GAS6-AS1	ENSG00000233695	-1.56153	0.227457
RPL39P3	ENSG00000235174	1.28627	0.228233
AGT	ENSG00000135744	-2.59126	0.228321
S100A14	ENSG00000189334	3.00134	0.228669
EBI3	ENSG00000105246	1.86485	0.228669
AC113935.1	AC113935.1	1.1441	0.228669
CGN	ENSG00000143375	-1.28495	0.228669
TLL1	ENSG00000038295	-1.51087	0.228669
HOXA7	ENSG00000122592	-1.458	0.228901
LINC02864	ENSG00000263711	2.05931	0.22895
H2AZ2P1	ENSG00000258741	1.06062	0.22895
PADI1	ENSG00000281459	-1.39155	0.22895
MAGEC2	ENSG00000046774	3.56278	0.233107
AC114491.1	AC114491.1	2.62823	0.233107
BCHE	ENSG00000114200	2.03288	0.233107
CD163L1	ENSG00000177675	1.37274	0.233107
AL353625.1	AL353625.1	-1.01523	0.233107
MCOLN3	ENSG00000055732	-1.18681	0.233107
CSKMT	ENSG00000214756	-1.27642	0.233107
DAAM2	ENSG00000146122	-1.49465	0.233107
SFRP4	ENSG00000106483	-1.60282	0.233107
CDH1	ENSG00000039068	-2.00287	0.233107
PARP14	ENSG00000173193	1.57896	0.233526
MMP19	ENSG00000123342	1.35368	0.233668
DACT1	ENSG00000165617	-1.68345	0.234747
AC064799.1	AC064799.1	3.2558	0.236349
PAX9	ENSG00000198807	1.70529	0.236349
RPL37AP1	ENSG00000226243	1.16115	0.236349
IQCJ-SCHIP1	ENSG00000283154	1.05629	0.236349
ANKRD29	ENSG00000154065	1.03823	0.236349
AC048341.1	AC048341.1	-1.603	0.236349
RPS10P7	ENSG00000223396	1.20842	0.23698
ZNF185	ENSG00000147394	1.06354	0.23698
AL731577.2	AL731577.2	2.52855	0.238901
DDX60	ENSG00000137628	2.77685	0.23905
SIRLNT	ENSG00000253802	1.96431	0.23905
CHST4	ENSG00000140835	1.42632	0.23905
LUCAT1	ENSG00000248323	1.18637	0.23905
RGPD6	ENSG00000183054	2.51852	0.239497
TMSB4XP4	ENSG00000223551	1.74907	0.239497
XAF1	ENSG00000132530	1.69728	0.239497
RPS11P5	ENSG00000232888	1.45714	0.239497
MST1R	ENSG00000164078	1.04761	0.239497
CAMK2A	ENSG00000070808	-1.79389	0.239497
PAX7	ENSG00000009709	1.33383	0.239686
SERHL2	ENSG00000183569	-1.61676	0.239925
CARNS1	ENSG00000172508	-1.95281	0.239925
AC093525.8	AC093525.8	-1.44201	0.244332
CHRDL1	ENSG00000101938	1.0864	0.24439
PARM1	ENSG00000169116	-1.14313	0.24439
F2RL1	ENSG00000164251	-1.16571	0.24439
WASF3	ENSG00000132970	-1.08146	0.246779
AL162458.1	AL162458.1	-1.51184	0.246779
PPIAP29	ENSG00000214975	1.29349	0.246852
AL138479.2	AL138479.2	-1.54356	0.246852
LINC01435	ENSG00000229981	2.68669	0.251236
SYT14	ENSG00000143469	-1.03512	0.251632
ZNF665	ENSG00000197497	1.46883	0.252945
RNU4-47P	ENSG00000222808	-1.78489	0.252945
PHKA1P1	ENSG00000232882	1.35467	0.253335
GAL3ST3	ENSG00000175229	-2.05726	0.253967
AC078817.1	AC078817.1	1.32401	0.261261
AC048341.2	AC048341.2	-1.51993	0.26175
ADAM22	ENSG00000008277	1.96695	0.262998
CXCL10	ENSG00000169245	10.3602	0.263086
TAFA2	ENSG00000198673	2.07681	0.263086
AP001596.1	AP001596.1	1.87024	0.263086
MAGEA12	ENSG00000213401	1.16882	0.263086
AP002784.2	AP002784.2	1.10164	0.263086
RNF144B	ENSG00000137393	-1.14923	0.263086
HPD	ENSG00000158104	-1.18767	0.263086
SCD	ENSG00000099194	-1.29486	0.263086
GREM1	ENSG00000276886	-1.55751	0.263086
ZNF385D	ENSG00000151789	1.06287	0.264471
AC107884.1	AC107884.1	1.65234	0.266498
ABCA1	ENSG00000165029	-1.48273	0.267208
NUDT3	ENSG00000272325	1.80299	0.267219
LINC01117	ENSG00000224577	1.39541	0.267219
DTNA	ENSG00000134769	1.34484	0.267219
CDH6	ENSG00000113361	-1.34844	0.267219
THSD7B	ENSG00000144229	3.95201	0.267372
ARL9	ENSG00000196503	1.38287	0.267372
AC144831.1	AC144831.1	-2.00255	0.267372
HLA-F	ENSG00000234487	1.25456	0.268076
VAMP5	ENSG00000168899	1.13908	0.268598
MDGA1	ENSG00000112139	-1.57926	0.269968
ZNF503-AS1	ENSG00000226051	4.83356	0.271693
CCL4L2	ENSG00000282604	10.2197	0.271853
ICAM5	ENSG00000105376	1.49053	0.271853
AC103740.1	AC103740.1	-1.01943	0.271853
DBH	ENSG00000123454	-1.02709	0.271853
HOXC13	ENSG00000123364	-1.34545	0.271853
CCDC110	ENSG00000168491	-2.02116	0.271853
NAMPTP1	ENSG00000229644	1.09815	0.274951
C4BPB	ENSG00000123843	-1.41374	0.274951
COL27A1	ENSG00000196739	1.09008	0.277498
SORBS1	ENSG00000095637	1.3371	0.280189
HLA-B	ENSG00000206450	1.11378	0.281264
TIAF1	TIAF1	-1.06072	0.281264
CADM1	ENSG00000182985	-1.62141	0.281264
DOCK4	ENSG00000128512	1.24479	0.282048
AC099521.3	AC099521.3	-1.75289	0.282048
SH2B2	ENSG00000160999	1.19976	0.284008
RRAD	ENSG00000166592	3.02463	0.284138
GCH1	ENSG00000131979	1.07039	0.284138
ST3GAL5	ENSG00000115525	-1.0748	0.284138
SLAMF7	ENSG00000026751	-1.39746	0.284138
OBSCN-AS1	ENSG00000162913	-2.3443	0.284138
ZFP28	ENSG00000196867	2.1219	0.285207
EXPH5	ENSG00000110723	1.66739	0.286148
GDAP1	ENSG00000104381	-1.0885	0.286272
AC073861.1	AC073861.1	1.01566	0.286337
CCDC33	ENSG00000288407	2.60256	0.290172
AC099560.2	AC099560.2	2.53317	0.290172
RPL7AP30	ENSG00000241741	1.01378	0.290668
SLC16A4	ENSG00000168679	-1.45449	0.290668
MAP2K6	ENSG00000108984	-1.27669	0.290883
CFI	ENSG00000205403	-2.18857	0.291995
CCL3L3	ENSG00000277796	7.91061	0.29326
PLOD2	ENSG00000152952	1.28824	0.29326
AC005332.5	AC005332.5	-1.2244	0.29326
DDTL	ENSG00000275758	-1.27751	0.296287
PDE4D	ENSG00000113448	1.04959	0.298052
TNFSF10	ENSG00000121858	1.76905	0.29886
DNAH5	ENSG00000039139	1.03096	0.29886
CREB3L3	ENSG00000060566	7.21099	0.298937
RPL12P14	ENSG00000224321	1.72593	0.302072
SNHG26	ENSG00000228649	-1.03214	0.302072
JUND	ENSG00000130522	1.2398	0.302424
AC132942.1	AC132942.1	-2.05957	0.302424
SLC2A5	ENSG00000142583	-2.26901	0.302424
ABCC6	ENSG00000275331	-1.59889	0.306635
DLG5-AS1	ENSG00000282770	-1.92242	0.311082
LINC00595	ENSG00000230417	1.30805	0.312698
PKDCC	ENSG00000162878	-1.17524	0.314359
ALDH1A1	ENSG00000165092	5.73756	0.314417
FSCN1P1	ENSG00000261559	1.95423	0.314417
ATP8A1	ENSG00000124406	3.60824	0.316611
TMTC2	ENSG00000179104	1.09083	0.317645
DPF3	ENSG00000205683	-1.05292	0.317645
AL391058.1	AL391058.1	1.33085	0.317768
KAZN-AS1	ENSG00000234593	2.61935	0.318218
AC068633.1	AC068633.1	2.46	0.318218
ELFN1	ENSG00000225968	2.40706	0.318218
ANXA1	ENSG00000135046	1.153	0.318218
SPTB	ENSG00000070182	-1.13729	0.318218
ROPN1L	ENSG00000145491	-1.94871	0.318218
LY75	ENSG00000054219	1.49331	0.322834
PROCA1	ENSG00000167525	-1.11821	0.323
BNIP3P11	ENSG00000271550	-1.1085	0.324299
CARD9	ENSG00000187796	-1.83546	0.32835
AFAP1-AS1	ENSG00000272620	-1.37429	0.329015
ZBED6CL	ZBED6CL	-2.42119	0.329015
RPL36AL	ENSG00000165502	1.09242	0.329612
AL162171.3	AL162171.3	-1.20526	0.329612
PLEKHA7	ENSG00000166689	-1.4823	0.329612
LURAP1L	ENSG00000153714	1.29658	0.330434
AC018738.1	AC018738.1	1.77285	0.331571
AL365330.1	AL365330.1	-1.39684	0.331571
HAUS6P3	ENSG00000235454	2.35616	0.333351
AC011330.1	AC011330.1	1.67674	0.333351
CD74	ENSG00000019582	1.27719	0.333351
TSPAN1	ENSG00000117472	1.18083	0.333351
TFRC	ENSG00000072274	-1.03357	0.333351
AC137932.1	AC137932.1	-1.09488	0.333351
MFAP4	ENSG00000166482	-1.20433	0.333351
AP003392.1	AP003392.1	-1.35579	0.333351
LINC01355	ENSG00000283124	-1.63475	0.333351
FAT3	ENSG00000165323	-2.21537	0.333351
LONRF2	ENSG00000170500	-2.43412	0.333351
CSAG1	ENSG00000198930	1.16633	0.333739
NFIA-AS2	ENSG00000237928	-2.04265	0.333739
AP003392.2	AP003392.2	-1.95005	0.336155
LINC00944	ENSG00000256128	1.93403	0.337805
MT-TC	ENSG00000210140	1.02012	0.33949
PCYT1B	ENSG00000102230	-1.52577	0.33949
ADGRL3	ENSG00000150471	2.17668	0.340049
CRYM	ENSG00000103316	-1.52507	0.341268
COX6A1P2	ENSG00000226976	1.14529	0.348125
ERAP2	ENSG00000164308	1.03668	0.348125
AC027307.3	AC027307.3	-1.09103	0.349012
CLIP4	ENSG00000115295	1.05345	0.350254
ANO7	ENSG00000146205	-1.06295	0.350254
AUXG01000058.1	AUXG01000058.1	-1.18385	0.350254
PTGIR	ENSG00000160013	1.07636	0.350391
AP000525.1	AP000525.1	-1.32354	0.350391
AC092070.2	AC092070.2	-1.71672	0.350391
CEND1	ENSG00000184524	-1.99785	0.350391
WFDC21P	ENSG00000261040	1.61051	0.350877
AC104794.3	AC104794.3	1.18356	0.350877
IER5L	ENSG00000188483	1.18027	0.350877
SERPINA1	ENSG00000277377	1.06142	0.350877
B3GNT5	ENSG00000176597	1.06123	0.350877
AC018638.1	AC018638.1	-1.15259	0.350877
SRCIN1	ENSG00000273608	1.70697	0.353032
PIGZ	ENSG00000119227	-1.23413	0.353032
CLIP3	ENSG00000105270	-1.29468	0.353032
SCAMP5	ENSG00000198794	-1.32624	0.353661
MFAP3L	ENSG00000198948	-1.60882	0.353661
SNX22	ENSG00000157734	-1.2445	0.354854
ANGPT4	ENSG00000101280	1.6983	0.355004
RAB17	ENSG00000124839	-1.10119	0.35608
SPANXD	ENSG00000196406	6.54153	0.359283
ZRANB3	ENSG00000121988	1.21284	0.359283
TFPI2	ENSG00000105825	2.75943	0.360213
AL132656.4	AL132656.4	1.49007	0.360213
HSP90B2P	ENSG00000259706	2.05427	0.364054
BEST1	ENSG00000167995	1.83354	0.364054
ARHGAP29	ENSG00000137962	1.22485	0.364054
PBXIP1	ENSG00000163346	-1.00084	0.364054
FIBIN	ENSG00000176971	-1.45743	0.364054
NNAT	ENSG00000053438	-1.49052	0.364054
MGAM	ENSG00000282607	2.33372	0.364356
TGM1	ENSG00000285348	1.33098	0.364356
SYT1	ENSG00000067715	1.22874	0.364356
AC092117.1	AC092117.1	-1.37165	0.365403
AC021066.2	AC021066.2	-1.63866	0.365403
DIRAS1	ENSG00000176490	-1.52728	0.3658
SEMA3E	ENSG00000170381	1.20043	0.365926
PLSCR4	ENSG00000114698	1.09892	0.365926
ANKRD34A	ENSG00000272031	-1.12561	0.369794
TXNP4	ENSG00000262519	1.9825	0.371371
TRIM36	ENSG00000152503	1.22255	0.371371
RASA1	ENSG00000145715	1.11332	0.371371
PSG1	ENSG00000231924	-1.46319	0.371371
SPANXB1	ENSG00000227234	5.337	0.372748
RTP4	ENSG00000136514	1.69349	0.372748
ERBB3	ENSG00000065361	-1.09687	0.372748
RAB11B-AS1	ENSG00000269386	1.64221	0.372831
AC073957.3	AC073957.3	-1.13392	0.373545
AXIN2	ENSG00000168646	-1.18441	0.374384
AC253536.6	AC253536.6	-1.8225	0.374384
NBPF2P	ENSG00000227001	-1.03063	0.37455
CGB8	ENSG00000213030	-1.08308	0.37455
AC009120.2	AC009120.2	-1.08138	0.375322
MT2P1	ENSG00000278061	1.34603	0.379701
LIX1L-AS1	ENSG00000234222	-1.6808	0.383875
KRT16P6	ENSG00000226145	6.29703	0.384768
ZNF677	ENSG00000197928	1.92641	0.387226
RARB	ENSG00000077092	1.49847	0.387226
KLF2	ENSG00000127528	1.295	0.387226
APOL6	ENSG00000221963	1.12415	0.387226
MRPL41	ENSG00000182154	1.04224	0.387226
TRPM2	ENSG00000142185	-1.22789	0.387226
CORIN	ENSG00000145244	-1.34849	0.387226
BEX4	ENSG00000102409	-1.48334	0.387226
AC000123.1	AC000123.1	-1.69326	0.38791
ALPL	ENSG00000162551	-2.21388	0.389808
TMEM26	ENSG00000196932	1.80908	0.39089
AC108058.1	AC108058.1	-1.57055	0.39089
IFI44L	ENSG00000137959	2.5562	0.390909
OR2T33	ENSG00000177212	1.51043	0.390909
GLMP	ENSG00000198715	-1.01082	0.390909
NPIPB3	ENSG00000169246	-1.08959	0.390909
THAP7-AS1	ENSG00000230513	-1.15388	0.390909
TRHDE-AS1	ENSG00000236333	-1.28832	0.390909
TBX3	ENSG00000135111	1.01288	0.392002
RIMS1	ENSG00000079841	-1.22938	0.392002
AC080112.4	AC080112.4	-1.44663	0.392465
SLC15A3	ENSG00000110446	1.27322	0.393716
IFNB1	ENSG00000171855	8.95471	0.394333
CXCL11	ENSG00000169248	7.06432	0.394333
ENPP5	ENSG00000112796	2.38395	0.394333
H1-4	ENSG00000168298	1.5227	0.394333
ZNF785	ENSG00000197162	1.04166	0.394333
LRP2BP	ENSG00000109771	-1.00608	0.394333
RPL23AP64	ENSG00000281913	-1.03829	0.39637
GBP5	ENSG00000154451	4.24669	0.39647
FGF22	ENSG00000070388	-1.80208	0.39647
SH3GL3	ENSG00000140600	-1.66177	0.398424
TMEM25	ENSG00000149582	-1.12075	0.400115
SLC9A9	ENSG00000181804	1.04035	0.402335
H3-5	ENSG00000188375	1.16265	0.402447
IGFL2-AS1	ENSG00000268621	-1.52725	0.402447
RRAGD	ENSG00000025039	-1.6772	0.402447
PRR7	ENSG00000131188	1.30258	0.404193
KCTD21-AS1	ENSG00000246174	-1.07419	0.404193
FAAHP1	ENSG00000232022	1.57677	0.405213
YBX3P1	ENSG00000261614	1.87453	0.405582
SESN2	ENSG00000285069	1.1583	0.405582
AP002761.3	AP002761.3	-1.32725	0.405582
CISH	ENSG00000114737	1.37823	0.406233
LINC02009	ENSG00000283646	-1.13213	0.407848
RWDD4P1	ENSG00000244490	1.18773	0.409616
QRICH2	ENSG00000129646	1.15605	0.412364
SNRPGP15	ENSG00000224543	1.09294	0.412364
H2AC20	ENSG00000184260	1.21908	0.413175
SNHG9	ENSG00000255198	1.06356	0.413175
USP46-AS1	USP46-AS1	-1.04341	0.413175
ZNF618	ENSG00000157657	-1.12162	0.413175
ATP6V1FNB	ENSG00000272899	-1.33441	0.413175
GGT5	ENSG00000099998	-2.17566	0.413175
SLC25A27	ENSG00000153291	2.3954	0.415715
NPR1	ENSG00000169418	1.74284	0.419139
GBP4	ENSG00000162654	2.50481	0.419142
TNFSF4	ENSG00000117586	1.04737	0.419887
TOMM40P2	ENSG00000215270	-1.14931	0.420116
FGF2	ENSG00000138685	1.16755	0.42124
FHIT	ENSG00000189283	-1.27259	0.423211
PLCXD3	ENSG00000182836	2.51836	0.423454
FGF18	ENSG00000156427	-1.2632	0.423628
FP671120.7	FP671120.7	1.45633	0.424373
AL355916.1	AL355916.1	1.1129	0.425053
MTMR8	ENSG00000102043	1.03911	0.425871
SLC39A1	ENSG00000143570	-1.16174	0.425924
TXNP6	ENSG00000234036	2.33151	0.425964
ALDOA	ENSG00000149925	-1.16265	0.426608
WIPF3	ENSG00000122574	-1.35661	0.426608
HNF4G	ENSG00000164749	8.66096	0.427327
KLHL4	ENSG00000102271	2.46808	0.427327
DHRS2	ENSG00000100867	1.51033	0.427327
TAF10	ENSG00000166337	1.09553	0.427327
PNPLA8	ENSG00000135241	1.08187	0.427327
NMRAL1	ENSG00000274684	-1.35801	0.427327
CALML4	ENSG00000129007	-1.57474	0.427327
HAS2-AS1	ENSG00000248690	1.32302	0.430642
ZNF347	ENSG00000197937	1.32087	0.430642
UCN	ENSG00000163794	1.21863	0.430642
PCDHB8	ENSG00000120322	1.13804	0.430642
RAG1	ENSG00000166349	-1.04803	0.431799
AK9	ENSG00000155085	1.3004	0.432471
AC006946.2	AC006946.2	-1.20602	0.433709
MOB3B	ENSG00000120162	1.73086	0.433947
AL139100.2	AL139100.2	1.03816	0.433947
PHLDB2	ENSG00000144824	1.0765	0.43505
MT-ATP6	ENSG00000198899	-1.00976	0.43505
AC007191.1	AC007191.1	-1.61962	0.435288
NINL	ENSG00000101004	-1.75413	0.435288
ZNF710-AS1	ENSG00000259291	-1.07273	0.435299
OTOGL	ENSG00000165899	2.73113	0.436498
HINT3	ENSG00000111911	1.11902	0.436498
TMEM169	ENSG00000163449	-1.48989	0.436498
NRN1	ENSG00000124785	-1.04432	0.437149
PSMC2P1	ENSG00000240854	1.92234	0.438059
LINC01843	ENSG00000251169	1.47824	0.438059
CTXN1	ENSG00000178531	1.10789	0.438059
SEMA3C	ENSG00000075223	1.0564	0.438059
AL356488.3	AL356488.3	-1.19554	0.438059
GOLGA7B	ENSG00000155265	-1.3985	0.438059
ESAM	ENSG00000149564	-1.80113	0.438059
AL161452.1	AL161452.1	-2.04269	0.438059
KRT7-AS	ENSG00000257671	-1.2869	0.438883
EVI2B	ENSG00000185862	1.35218	0.439925
LINC00525	ENSG00000146666	2.84653	0.440551
KCTD8	ENSG00000183783	-2.03897	0.44105
MTUS1	ENSG00000129422	1.29585	0.441138
MTRNR2L12	MTRNR2L12	1.33461	0.441638
RPL13P12	ENSG00000215030	1.3285	0.441686
CTSS	ENSG00000163131	4.09618	0.44232
RAD9B	ENSG00000151164	1.42601	0.442758
SUPT16HP1	ENSG00000256238	1.77835	0.444437
ICAM1	ENSG00000090339	1.8856	0.445055
TEC	ENSG00000135605	1.1167	0.445055
GREB1	ENSG00000196208	-1.01716	0.445055
ASMTL-AS1	ENSG00000236017	-1.25457	0.445055
VGLL3	ENSG00000206538	-1.39979	0.445055
SESN3	ENSG00000149212	-1.6086	0.445055
GRB7	ENSG00000141738	-1.65146	0.445055
AP004245.1	AP004245.1	1.89026	0.445182
OR7E104P	ENSG00000219926	-1.61904	0.445765
SOCS1	ENSG00000185338	1.12769	0.448371
PDE11A	ENSG00000128655	1.08298	0.448371
FP236383.4	FP236383.4	8.36287	0.448536
TLE2	ENSG00000065717	1.44433	0.448536
CMAHP	ENSG00000168405	1.4075	0.448536
KCTD19	ENSG00000168676	1.38243	0.448536
GALNT13	ENSG00000144278	1.3076	0.448536
ZNF816	ENSG00000180257	1.27169	0.448536
RPL5P23	ENSG00000240395	1.25319	0.448536
HSP90AA2P	ENSG00000224411	1.21197	0.448536
KIAA0040	ENSG00000235750	1.05279	0.448536
C5AR1	ENSG00000197405	1.05176	0.448536
TRANK1	ENSG00000168016	1.03408	0.448536
PDIK1L	ENSG00000175087	1.02633	0.448536
HSPB3	ENSG00000169271	-1.00587	0.448536
AC020915.1	AC020915.1	-1.03476	0.448536
AC007066.2	AC007066.2	-1.06582	0.448536
MT-TR	ENSG00000210174	-1.07307	0.448536
AC022211.4	AC022211.4	-1.10998	0.448536
AL031009.1	AL031009.1	-1.20284	0.448536
TMPRSS9	ENSG00000178297	-1.23462	0.448536
AC025627.1	AC025627.1	-1.28035	0.448536
EPHX4	ENSG00000172031	-1.35281	0.448536
AC020917.4	AC020917.4	-1.35735	0.448536
MKX	ENSG00000150051	-1.37688	0.448536
GALNT12	ENSG00000119514	-1.41234	0.448536
OLFML3	ENSG00000116774	-1.4608	0.448536
AC009242.1	AC009242.1	-1.48563	0.448536
SALL2	ENSG00000165821	-1.50222	0.448536
SPDYE5	ENSG00000170092	-1.57901	0.448536
AP006623.1	AP006623.1	-1.5966	0.448536
SCUBE3	ENSG00000146197	-1.75397	0.448536
KCNK2	ENSG00000082482	-1.82878	0.448536
GAP43	ENSG00000172020	-1.99815	0.448536
GPRC5C	ENSG00000170412	-2.03256	0.448536
IGFBP5	ENSG00000115461	-2.05505	0.448536
RNF175	ENSG00000145428	-2.45107	0.448536
CRLF2	ENSG00000205755	5.01583	0.449551
FRMD3	ENSG00000172159	1.35325	0.449551
VPS37D	ENSG00000176428	1.04444	0.449551
DENND6B	ENSG00000205593	-1.03259	0.449551
GSTM3	ENSG00000134202	-1.04148	0.449551
RNF150	ENSG00000170153	-1.2674	0.449551
IL24	ENSG00000162892	1.36186	0.451024
ITGA11	ENSG00000137809	-1.17054	0.451024
TMEM163	ENSG00000152128	1.83737	0.451482
AC124016.3	AC124016.3	-1.45887	0.451482
SRXN1	ENSG00000271303	3.52415	0.453942
APBB1	ENSG00000166313	-1.0723	0.455095
FAM149A	ENSG00000109794	-1.29412	0.455095
ADSS1	ENSG00000185100	-1.60024	0.455095
SERF1B	ENSG00000277429	1.66932	0.455863
TMEM130	ENSG00000166448	-1.84995	0.455863
PABPC3	ENSG00000151846	1.47949	0.456092
IFNL1	ENSG00000182393	8.21285	0.45611
LINC02780	ENSG00000284668	-1.25292	0.456168
QRFPR	ENSG00000186867	-2.16654	0.458325
ABCA8	ENSG00000141338	2.34865	0.459317
HLA-H	ENSG00000231904	1.66932	0.459687
PRKG1-AS1	ENSG00000236671	1.10808	0.459687
HLA-DPB1	ENSG00000236693	2.09843	0.460691
EPSTI1	ENSG00000133106	1.08736	0.460691
CD160	ENSG00000117281	-1.25013	0.460691
AP000347.1	AP000347.1	-1.52129	0.460691
DOCK11	ENSG00000147251	1.22036	0.460781
ATP6V0E2-AS1	ENSG00000204934	-1.024	0.460781
GUCY1A2	ENSG00000152402	-1.27179	0.460781
PROM1	ENSG00000007062	-1.52444	0.460781
CHRNA7	ENSG00000274542	1.78396	0.460794
ATP5MC2P4	ENSG00000228847	1.24347	0.460794
CYP4F26P	ENSG00000226562	-1.45179	0.463041
NCOA7	ENSG00000111912	1.13565	0.465366
AL596202.1	AL596202.1	-1.05984	0.465366
AC005224.3	AC005224.3	-1.12835	0.465366
AC110285.6	AC110285.6	1.48252	0.46537
EIF4BP3	ENSG00000224546	1.47352	0.466135
MT-TH	ENSG00000210176	-1.08122	0.466602
SEMA3F-AS1	ENSG00000235016	-1.2772	0.466602
BEAN1	ENSG00000166546	1.21215	0.46677
AC017033.1	AC017033.1	-1.59433	0.467308
SAMD9L	ENSG00000177409	2.23703	0.467387
MALINC1	ENSG00000245146	-1.04189	0.46887
AC005000.1	AC005000.1	-1.27566	0.469023
FAM66C	ENSG00000226711	-1.50599	0.469824
SNX32	ENSG00000172803	-1.19076	0.472726
AC239859.5	AC239859.5	-1.22288	0.472726
RBM14-RBM4	ENSG00000248643	-1.61758	0.472726
BTBD19	ENSG00000222009	-1.23784	0.474082
AL358472.4	AL358472.4	-1.25243	0.474082
NGF-AS1	ENSG00000228035	1.77439	0.474384
LDHAP7	ENSG00000235847	1.60598	0.477434
TCTEX1D2	TCTEX1D2	1.36936	0.478687
FADD	ENSG00000168040	1.03394	0.47934
HNRNPA1P59	ENSG00000230280	-1.56509	0.481324
ZNF354A	ENSG00000169131	1.22524	0.482096
DPY19L2P2	ENSG00000282026	-1.26925	0.482096
RAB36	ENSG00000100228	-1.49567	0.482096
SOX18	ENSG00000203883	2.05768	0.482231
LY6G5B	ENSG00000240433	-1.05102	0.482992
ROR1-AS1	ENSG00000223949	-1.11018	0.482992
GUCY1B1	ENSG00000061918	-1.24308	0.484709
FER1L4	ENSG00000088340	-1.09202	0.485746
AC005400.1	AC005400.1	-1.43204	0.485746
NOTCH2NLC	ENSG00000286219	-1.1531	0.486702
TFAP2B	ENSG00000008196	-1.05081	0.487305
AC090181.3	AC090181.3	-2.01531	0.487305
FAUP1	ENSG00000235297	1.75654	0.488751
HMGN1P36	ENSG00000235734	-1.25918	0.488751
MTND4P12	ENSG00000247627	-1.34123	0.490522
AKAP3	ENSG00000111254	1.38526	0.493972
ELL2P1	ENSG00000227295	1.73796	0.494935
CDKL2	ENSG00000138769	-1.80609	0.496347
AC083862.1	AC083862.1	-1.24752	0.496477
CACNB4	ENSG00000182389	1.1054	0.496914
SLC27A2	ENSG00000140284	-1.57728	0.496914
MRPL3P1	ENSG00000215349	1.32455	0.496934
MRPS31P4	ENSG00000250299	-1.07358	0.496934
MEF2C	ENSG00000081189	-1.81093	0.496934
LINC01004	ENSG00000228393	-1.37028	0.497437
DLL1	ENSG00000275555	1.5242	0.498519
NTM	ENSG00000182667	1.21664	0.498677
KANSL1-AS1	ENSG00000282799	1.41929	0.499518
CPXCR1	ENSG00000147183	5.53684	0.500446
CEACAM1	ENSG00000079385	2.06783	0.500446
AC100810.3	AC100810.3	-1.01201	0.500446
ALDH1L1	ENSG00000144908	-1.56611	0.500446
NDST3	ENSG00000164100	-1.5717	0.500446
CREBRF	ENSG00000164463	1.12953	0.500596
FZD3	ENSG00000104290	1.31226	0.501009
TGFBR3L	ENSG00000260001	1.28304	0.501009
WBP1LP2	ENSG00000250474	1.12061	0.501009
ETNK2	ENSG00000143845	-1.09385	0.501009
AC012574.2	AC012574.2	-1.11381	0.501009
AL031595.3	AL031595.3	-1.20628	0.501009
AL355075.6	AL355075.6	-1.27223	0.501009
C6orf201	ENSG00000185689	-1.31175	0.501009
AL139089.1	AL139089.1	-1.44902	0.501009
AL591848.4	AL591848.4	-1.49671	0.501009
LINC00869	ENSG00000277147	-1.51184	0.501009
EFNB3	ENSG00000108947	-1.53695	0.501009
LHFPL5	ENSG00000197753	-1.04163	0.503901
EEF1DP1	ENSG00000288278	1.97466	0.504143
SYT15	ENSG00000204176	-1.07685	0.50534
AC092645.2	AC092645.2	-1.53842	0.50534
LRRC3	ENSG00000160233	-1.33798	0.506219
AL157402.2	AL157402.2	-1.49721	0.506273
STK32A	ENSG00000169302	1.04407	0.507261
AC007881.4	AC007881.4	-1.45723	0.507401
LBH	ENSG00000213626	-1.03014	0.508199
PSG2	ENSG00000242221	-1.2689	0.50942
CLDN2	ENSG00000165376	-1.555	0.509971
AC002350.2	AC002350.2	-1.08018	0.510672
FOXA3	ENSG00000170608	1.49578	0.512619
DLX5	ENSG00000105880	-1.2174	0.512619
AC125232.1	AC125232.1	2.16381	0.516364
CHD1L	ENSG00000131778	-1.46449	0.516928
PRR13P5	ENSG00000280932	-1.20409	0.519806
HELLPAR	ENSG00000281344	-1.07104	0.521366
DNAAF3	ENSG00000167646	-1.02094	0.52355
AL513497.1	AL513497.1	-1.09481	0.52486
ERFE	ENSG00000178752	-1.11387	0.52486
AC121757.2	AC121757.2	-1.72841	0.52486
AC107375.1	AC107375.1	-1.03199	0.525621
CTTNBP2	ENSG00000077063	-1.03812	0.525621
MTX1P1	ENSG00000263037	-1.0575	0.525621
BDH1	ENSG00000275544	-1.25334	0.525621
PCDHGA4	ENSG00000262576	-1.69704	0.525621
COL15A1	ENSG00000204291	-1.89652	0.526018
PARD6G-AS1	ENSG00000267270	-1.34164	0.528516
KDM7A	ENSG00000006459	1.02005	0.530509
AF131216.4	AF131216.4	1.39168	0.532565
TFCP2L1	ENSG00000115112	-1.15259	0.532565
ZNF28	ENSG00000198538	1.04003	0.533818
AC012531.1	AC012531.1	-1.05717	0.534976
LINC02593	ENSG00000223764	-1.06076	0.534976
LRRC40	ENSG00000066557	1.03407	0.536014
CYS1	ENSG00000205795	-1.41618	0.536316
ZNF423	ENSG00000102935	-1.3681	0.536911
KIF17	ENSG00000117245	-1.6885	0.536911
AC245060.6	AC245060.6	-1.85247	0.538102
AL353740.1	AL353740.1	1.34436	0.538866
C5ORF66	C5ORF66	-1.08983	0.539359
AC243732.1	AC243732.1	-1.51071	0.539359
ZNF525	ENSG00000203326	1.21926	0.539775
AC004951.2	AC004951.2	-1.39613	0.539818
UBE2SP2	ENSG00000224126	1.10705	0.540621
CA8	ENSG00000178538	7.42814	0.540732
AFF2	ENSG00000155966	-1.26285	0.540732
ANXA2P1	ENSG00000213406	1.51824	0.541218
PADI3	ENSG00000280549	-1.69385	0.541567
FLNC-AS1	ENSG00000242902	-1.14369	0.541799
SERPINA5	ENSG00000188488	2.81472	0.542468
DCAF8L2	ENSG00000189186	7.40623	0.543237
GRID2	ENSG00000152208	1.20155	0.543237
AC007114.1	AC007114.1	-1.46571	0.543237
AL359532.1	AL359532.1	1.35948	0.545932
FAM110B	ENSG00000169122	-1.20723	0.545932
RGS7	ENSG00000182901	-1.10148	0.546809
LMOD1	ENSG00000163431	-1.32009	0.547768
FUOM	ENSG00000148803	1.58885	0.549217
AL358472.3	AL358472.3	-1.36649	0.549217
AC116347.1	AC116347.1	1.42642	0.552774
AC116317.1	AC116317.1	-1.13346	0.55287
FAM133A	ENSG00000179083	-1.41871	0.55287
RNA5SP323	ENSG00000212396	-1.77259	0.553737
RPL17	ENSG00000265681	-1.05825	0.554087
CCL4	ENSG00000277943	7.31756	0.554254
SMIM6	ENSG00000259120	-1.49017	0.554347
CSAG2	ENSG00000268902	2.33479	0.554707
PA2G4P2	ENSG00000235698	1.10124	0.554707
MXRA5	ENSG00000101825	1.72781	0.555947
AC037198.1	AC037198.1	1.09283	0.55736
TUBD1	ENSG00000108423	1.00195	0.55736
MTCP1	ENSG00000214827	-1.00482	0.55736
DEPTOR	ENSG00000155792	-1.16075	0.55736
AC021218.1	AC021218.1	-1.24334	0.55736
GP1BA	ENSG00000185245	-1.29579	0.55736
AC118344.4	AC118344.4	-1.35688	0.55736
DLX6-AS1	ENSG00000231764	-1.10177	0.558173
SNRPGP10	ENSG00000235363	1.09748	0.558791
AC098934.1	AC098934.1	-1.53265	0.558955
SYT16	ENSG00000139973	-2.07935	0.559341
GSTM2	ENSG00000213366	-1.4229	0.561531
ZNF410	ENSG00000119725	-1.14981	0.563079
AGTPBP1	ENSG00000135049	1.0013	0.563133
AL662795.2	AL662795.2	-1.014	0.563133
ZNF257	ENSG00000197134	-1.36124	0.563133
HPGD	ENSG00000164120	-1.68894	0.563133
KRT8P5	ENSG00000267573	1.73904	0.565238
ZNF449	ENSG00000173275	1.19743	0.566563
HCFC2	ENSG00000111727	1.01402	0.567293
EMBP1	ENSG00000231752	1.73845	0.5708
TMEM121	ENSG00000184986	1.09187	0.5708
CCDC3	ENSG00000151468	-1.03995	0.5708
AC020912.1	AC020912.1	-1.13217	0.5708
LANCL3	ENSG00000147036	-1.24345	0.5708
MANSC1	ENSG00000281818	-1.38809	0.5708
CSF2RB	ENSG00000100368	-1.84165	0.5708
AC015849.3	AC015849.3	-1.20447	0.571231
AC104667.2	AC104667.2	-1.1986	0.573224
FTH1P7	ENSG00000232187	1.25656	0.573434
FOS	ENSG00000170345	2.23424	0.573727
CCDC58P3	CCDC58P3	1.70328	0.573727
FAM66D	ENSG00000255052	-1.0618	0.573727
AP000944.5	AP000944.5	-1.13412	0.573727
MOCS1	ENSG00000124615	-1.14263	0.573727
STAM-AS1	STAM-AS1	-1.50065	0.573727
PPFIBP2	ENSG00000166387	1.54587	0.574425
AC008735.4	AC008735.4	-1.17618	0.576756
FAM13C	ENSG00000148541	1.07737	0.57729
AKR7A3	ENSG00000162482	-1.02646	0.57729
GATA6-AS1	ENSG00000266010	-1.34873	0.57729
CFAP54	ENSG00000188596	1.15546	0.581352
SIRPB1	ENSG00000101307	-1.6915	0.582957
CDC42BPG	ENSG00000171219	1.11287	0.583427
KCTD4	ENSG00000180332	1.11172	0.583427
AC015813.5	AC015813.5	-1.02317	0.583427
AC232271.1	AC232271.1	-1.18511	0.583427
F2RL2	ENSG00000164220	-1.24484	0.583427
VTN	ENSG00000109072	-1.25869	0.583427
PALM	ENSG00000099864	-1.28701	0.583427
RAB11FIP4	ENSG00000131242	-1.3341	0.583427
AC022415.2	AC022415.2	-1.44909	0.583427
AC080013.1	AC080013.1	1.00109	0.583644
SAMD9	ENSG00000205413	1.77878	0.585263
GCNT4	ENSG00000176928	-1.01003	0.58591
AC005104.1	AC005104.1	-1.42232	0.586365
NFYC-AS1	ENSG00000272145	-1.29625	0.588254
HBD	ENSG00000223609	-1.59734	0.588254
C4A	ENSG00000227746	1.10434	0.588603
AL589684.1	AL589684.1	1.31781	0.590319
RPL37P2	ENSG00000239559	1.1326	0.590319
DET1	ENSG00000140543	-1.1118	0.590319
AC022382.2	AC022382.2	-1.39193	0.590319
HEPH	ENSG00000089472	-1.5252	0.590319
AP001527.2	AP001527.2	1.56142	0.591717
Z83840.2	Z83840.2	-1.01322	0.591717
SNHG25	ENSG00000266402	1.38457	0.592698
AC106820.4	AC106820.4	-1.16855	0.592698
CD34	ENSG00000174059	-1.04966	0.593117
AC073621.2	AC073621.2	2.33626	0.593905
ANKRD2	ENSG00000165887	-1.31736	0.595306
AL713998.1	AL713998.1	-1.48602	0.598396
SCN3A	ENSG00000153253	1.01962	0.600947
LINC01505	ENSG00000234323	1.24991	0.601835
AL031846.2	AL031846.2	-1.34439	0.601835
IGFL3	ENSG00000188624	-1.63655	0.601835
NACA2	ENSG00000253506	1.93722	0.601999
AL080317.2	AL080317.2	-1.19442	0.601999
RYR2	ENSG00000198626	1.45843	0.602485
CCDC39	ENSG00000284862	-1.00375	0.602485
AL449212.1	AL449212.1	-1.06072	0.602485
MAD1L1	ENSG00000002822	-1.1573	0.602485
KCTD9P2	ENSG00000181819	1.17597	0.602853
ZNF829	ENSG00000185869	1.03554	0.602853
GEMIN7-AS1	ENSG00000267348	-1.25717	0.602853
VSIG2	ENSG00000019102	-1.47697	0.603078
GET4	ENSG00000239857	2.0344	0.603131
MGP	ENSG00000111341	1.90821	0.603131
PTPN22	ENSG00000134242	1.45576	0.603131
ENKD1	ENSG00000124074	-1.09029	0.603131
VPS9D1-AS1	ENSG00000261373	-1.1636	0.603131
LINC01465	ENSG00000221949	-1.17212	0.603131
ADCYAP1	ENSG00000141433	-1.25481	0.603131
AL590064.1	AL590064.1	-1.28861	0.603131
BGN	ENSG00000182492	-1.98025	0.603131
FREM2	ENSG00000150893	-1.21051	0.604897
TESC	ENSG00000088992	-1.5293	0.606971
ERICH6-AS1	ENSG00000240137	-1.14871	0.607198
AC023355.2	AC023355.2	-1.17556	0.607198
AL354919.2	AL354919.2	-1.56723	0.607198
SSTR1	ENSG00000139874	-1.85667	0.608097
AC067750.1	AC067750.1	-1.0042	0.608158
AC090607.2	AC090607.2	-1.28512	0.608158
LINC00454	ENSG00000226921	-1.40067	0.60856
SLCO1B3	ENSG00000111700	1.95171	0.610187
IFITM10	ENSG00000281618	-1.03699	0.610332
MT-TV	ENSG00000210077	1.087	0.610569
SYNGR1	ENSG00000100321	-1.03173	0.610569
POM121B	ENSG00000205578	-1.0376	0.610569
AC147651.1	AC147651.1	-1.0387	0.610569
SAPCD1	ENSG00000234951	-1.19138	0.610569
SENP3-EIF4A1	ENSG00000277957	-1.34791	0.610569
TTC25	TTC25	-1.38176	0.610569
WNT4	ENSG00000162552	-1.55524	0.610569
PPP4R4	ENSG00000278326	-1.66581	0.610569
ALDH5A1	ENSG00000112294	-1.06148	0.612756
NOX5	ENSG00000255346	-1.0041	0.613982
AC135178.6	AC135178.6	-1.44914	0.613982
AL365184.1	AL365184.1	-1.66011	0.613982
GGT1	ENSG00000100031	1.14201	0.614231
C2orf92	ENSG00000228486	-1.0256	0.614231
KATNAL2	ENSG00000167216	-1.04657	0.614231
DSTNP1	ENSG00000230982	-1.17805	0.614231
CEMIP	ENSG00000103888	-1.58904	0.614231
LRRC61	ENSG00000127399	-1.82023	0.614231
PCDHB14	ENSG00000120327	-1.22246	0.614634
MYL12BP1	ENSG00000260490	1.09086	0.614789
PI16	ENSG00000164530	1.25304	0.614971
AC011379.2	AC011379.2	-1.04245	0.615127
MSLN	ENSG00000102854	-1.2193	0.615127
SELL	ENSG00000188404	-1.67067	0.615127
TNXB	ENSG00000229341	1.11852	0.615658
SLC26A4	ENSG00000091137	1.66878	0.616441
SHOC1	ENSG00000165181	1.66051	0.616441
AL137060.3	AL137060.3	-1.04038	0.616441
FAXC	ENSG00000146267	-1.24582	0.616441
TRAM1L1	ENSG00000174599	-1.51163	0.616441
AC100800.1	AC100800.1	1.44885	0.617824
ZNF221	ENSG00000159905	1.10705	0.617824
TEX15	ENSG00000133863	1.05904	0.617824
SUMO2P17	ENSG00000248278	-1.00847	0.617824
DCST1	ENSG00000163357	-1.14942	0.617824
AL050343.2	AL050343.2	-1.30197	0.617824
GPC4	ENSG00000076716	-1.81048	0.617824
AC073842.2	AC073842.2	-1.1229	0.617879
AC021087.5	AC021087.5	-1.1407	0.618345
TPM1-AS	ENSG00000259498	-1.44121	0.619031
AC004938.2	AC004938.2	-1.03398	0.619419
HPDL	ENSG00000186603	-1.37393	0.619419
SFRP1	ENSG00000104332	-1.11728	0.621656
AC140479.2	AC140479.2	-1.30269	0.621656
AL021153.1	AL021153.1	-1.42852	0.621656
AC008735.2	AC008735.2	-1.65777	0.621656
Z83843.1	Z83843.1	-1.02537	0.622331
TAS2R4	ENSG00000127364	-1.38034	0.623854
LINC00857	ENSG00000237523	-1.0045	0.624443
KLF15	ENSG00000163884	-1.58382	0.624759
SLPI	ENSG00000124107	1.45261	0.625022
LINC01698	ENSG00000231648	1.14983	0.625022
CKMT2	ENSG00000131730	-1.06601	0.625022
Z97832.2	Z97832.2	-1.10392	0.625022
FSHR	ENSG00000170820	-1.15483	0.625022
AC234582.1	AC234582.1	-1.17846	0.625022
USHBP1	ENSG00000130307	-1.19755	0.625022
FN3K	ENSG00000167363	-1.48217	0.625022
CES3	ENSG00000172828	1.08709	0.625831
RPS3AP47	ENSG00000205871	-1.09314	0.625831
PCDHGA6	ENSG00000253731	-1.05282	0.626167
FER1L6	ENSG00000214814	1.18604	0.627141
WAS	ENSG00000015285	1.21338	0.628046
AC016026.2	AC016026.2	-1.59304	0.628132
KCNK6	ENSG00000099337	-1.0093	0.628349
EPGN	ENSG00000182585	-1.48715	0.628349
COL6A6	ENSG00000206384	-1.95223	0.630657
LRRN4	ENSG00000125872	-1.43699	0.630876
CDIP1	ENSG00000274336	-1.04109	0.631002
CCDC180	ENSG00000197816	-1.10589	0.631002
GYG2	ENSG00000056998	-2.38066	0.631002
MGAT2	ENSG00000168282	1.23496	0.631634
AC025198.1	AC025198.1	1.02758	0.63165
SCAT2	ENSG00000257596	-1.17993	0.632073
NLRC4	ENSG00000091106	1.06435	0.632186
SCX	ENSG00000260428	1.37737	0.632487
SOX6	ENSG00000110693	-1.06658	0.632487
RPL7P23	ENSG00000244363	-1.0806	0.632487
EBF4	ENSG00000088881	-1.10748	0.632487
NPTXR	ENSG00000221890	-1.01297	0.632792
PSMD7P1	ENSG00000266707	1.09967	0.633419
AL133410.1	AL133410.1	-1.09553	0.634165
SLC7A11	ENSG00000151012	1.48219	0.63469
PSTPIP2	ENSG00000152229	-1.08026	0.63469
ZNF730	ENSG00000183850	-1.18344	0.635694
RNASE1	ENSG00000129538	1.39246	0.637354
AC020661.1	AC020661.1	-1.49895	0.637354
AC023908.3	AC023908.3	-1.14029	0.637376
CLEC3B	ENSG00000163815	-1.21417	0.637376
HRH2	ENSG00000113749	-1.47773	0.638261
AL356019.2	AL356019.2	-1.57044	0.639425
ASTN1	ENSG00000152092	-1.70251	0.639425
AL133330.1	AL133330.1	-1.20322	0.641287
STX1B	ENSG00000099365	-1.33422	0.641287
RAB42	ENSG00000188060	-1.37356	0.641722
HTRA3	ENSG00000170801	1.28723	0.641998
ZNF888	ENSG00000213793	1.13449	0.641998
GABRR2	ENSG00000111886	1.11822	0.641998
SSR4P1	ENSG00000235374	-1.04189	0.641998
ZNF572	ENSG00000180938	-1.12939	0.644884
ANKRD6	ENSG00000135299	-1.90675	0.644884
PLCB2	ENSG00000137841	1.17674	0.645756
KLLN	ENSG00000283059	-1.12968	0.645756
CARMN	ENSG00000249669	-1.43646	0.645756
FAM184B	ENSG00000047662	-1.12257	0.645949
CYP2J2	ENSG00000134716	-1.10606	0.648606
AC093909.1	AC093909.1	1.00669	0.648968
CMKLR1	ENSG00000174600	1.47163	0.649292
MESP2	ENSG00000188095	1.25675	0.651064
AC024558.1	AC024558.1	-1.11709	0.651064
TNK1	ENSG00000283781	-1.07539	0.652821
AC004067.1	AC004067.1	-1.13043	0.652821
PDZRN3	ENSG00000121440	-2.24447	0.652821
PAMR1	ENSG00000149090	-2.28933	0.652821
AC019080.5	AC019080.5	1.168	0.654961
TMSB15B	ENSG00000158427	-1.0582	0.654961
ZBTB7C	ENSG00000184828	1.00033	0.654995
AGMAT	ENSG00000116771	-1.35424	0.655435
MTHFD2P7	ENSG00000181260	1.27028	0.658407
AC004825.2	AC004825.2	-1.19177	0.65861
AL359878.1	AL359878.1	-1.23395	0.658851
AL732509.1	AL732509.1	1.14196	0.661007
CDK3	ENSG00000250506	-1.02104	0.661007
AC105450.1	AC105450.1	-1.2703	0.661007
GJA3	ENSG00000121743	-1.05363	0.662326
PLCH1	ENSG00000114805	-1.08614	0.662326
CCDC28A-AS1	ENSG00000279968	1.03902	0.662748
RPL17P50	ENSG00000213700	1.19644	0.662789
AC092338.3	AC092338.3	-1.02713	0.663088
CNTD1	ENSG00000176563	-1.13466	0.663476
AP000442.1	AP000442.1	-1.02186	0.664763
CDK6-AS1	ENSG00000237819	1.22359	0.664938
AL031727.1	AL031727.1	1.17998	0.664938
AL592429.2	AL592429.2	1.07217	0.664938
MAK	ENSG00000111837	-1.00707	0.664938
LINC01203	ENSG00000226985	-1.10508	0.664938
CA11	ENSG00000063180	-1.02307	0.665453
AC008895.1	AC008895.1	-1.0329	0.667528
ZNF284	ENSG00000186026	-1.01624	0.67012
NDUFV2	ENSG00000178127	-1.00923	0.67055
NDUFA5P11	ENSG00000259918	1.00007	0.671778
AC126474.1	AC126474.1	1.00346	0.673425
DNAH10	ENSG00000281935	-1.12968	0.673425
LIMD1-AS1	ENSG00000230530	-1.26411	0.673425
N4BP2L2-IT2	ENSG00000281026	-1.08057	0.674863
NLRP2	ENSG00000275399	-1.16514	0.679125
IL20RA	ENSG00000016402	-1.09778	0.679436
MT-TE	ENSG00000210194	-1.11449	0.679436
HOXC8	ENSG00000037965	-1.12276	0.679436
TIMM23B-AGAP6	ENSG00000178440	-1.02136	0.682011
MRAP2	ENSG00000135324	-1.18777	0.682682
SLC16A10	ENSG00000112394	-1.38771	0.68428
L3MBTL1	ENSG00000185513	-1.2849	0.686236
AC022415.3	AC022415.3	-1.01641	0.686376
TUBA3D	ENSG00000075886	-1.01637	0.687026
LINC01151	ENSG00000253819	1.20137	0.688933
KCTD16	ENSG00000183775	-1.32031	0.690424
FMO3	ENSG00000007933	1.04448	0.690851
AL589935.1	AL589935.1	-1.19275	0.691
AC078795.1	AC078795.1	-1.12601	0.692074
IL4I1	ENSG00000104951	1.37337	0.692466
AC006369.1	AC006369.1	1.04036	0.693112
AP001094.2	AP001094.2	-1.35102	0.694389
C1QTNF1-AS1	ENSG00000265096	1.24763	0.695119
CNOT6LP1	ENSG00000230183	1.17108	0.699236
RN7SKP16	ENSG00000222112	-1.27384	0.699547
RIPOR2	ENSG00000111913	-1.89178	0.699559
AC110597.1	AC110597.1	-1.42872	0.704413
AC130689.1	AC130689.1	-1.00996	0.704677
NIPSNAP3B	ENSG00000165028	-1.02697	0.704677
FAM86B2	ENSG00000145002	-1.03983	0.704677
AP003065.2	AP003065.2	-1.06966	0.704677
AC110619.1	AC110619.1	-1.15418	0.704677
NXPH3	ENSG00000182575	-1.71569	0.705674
CSAG4	ENSG00000242599	1.01541	0.706832
RBMS2P1	ENSG00000213250	-1.3469	0.706832
AC105940.2	AC105940.2	-1.13588	0.707701
CDH20	ENSG00000101542	1.24719	0.707904
ARHGAP28	ENSG00000088756	1.20925	0.707904
LINC00106	ENSG00000236871	-1.03885	0.707904
SNORD62B	ENSG00000231587	-1.10688	0.707904
KCNH1	ENSG00000143473	-1.06391	0.710185
GJB2	ENSG00000165474	-1.03701	0.711032
MAGEA2B	ENSG00000183305	1.29006	0.711854
AC036176.1	AC036176.1	1.01739	0.713029
CPA3	ENSG00000163751	-1.05005	0.713029
SLC25A21-AS1	ENSG00000258708	-1.07602	0.713301
FAM198B-AS1	FAM198B-AS1	-1.02775	0.713981
MS4A4A	ENSG00000110079	-1.16833	0.714346
SNAP91	ENSG00000065609	-1.26547	0.714346
ZKSCAN2-DT	ENSG00000274925	-1.00192	0.715471
AL354707.1	AL354707.1	-1.22528	0.715471
PLPP7	ENSG00000160539	-1.63649	0.715471
GABARAP	ENSG00000170296	-1.32896	0.718079
IGFN1	ENSG00000163395	-1.59633	0.718079
KRTCAP3	ENSG00000157992	1.06315	0.720188
PRXL2A	ENSG00000122378	-1.04888	0.721303
IQGAP2	ENSG00000145703	-1.19397	0.725544
HUNK	ENSG00000142149	-2.06626	0.731094
AC004917.1	AC004917.1	-1.12217	0.732098
HAND2	ENSG00000164107	-1.22173	0.73414
DMBT1	ENSG00000187908	1.14693	0.73679
CELSR1	ENSG00000075275	-1.03573	0.742333
FBN2	ENSG00000138829	-1.31517	0.743299
RAMP1	ENSG00000132329	-1.17359	0.744394
GREM2	ENSG00000180875	-1.11297	0.745742
NPFFR2	ENSG00000056291	-1.45537	0.747669
SLC2A10	ENSG00000197496	-1.46731	0.749125
NAP1L3	ENSG00000186310	-1.69593	0.750852
SPP1	ENSG00000118785	-1.2545	0.752633
MT-ATP8	ENSG00000228253	-1.18347	0.754702
CYTL1	ENSG00000170891	-1.71777	0.754702
AL591846.2	AL591846.2	2.15334	0.757325
PNMA8A	ENSG00000182013	-1.08903	0.757325
SLCO2B1	ENSG00000137491	-1.08509	0.759645
EMILIN2	ENSG00000132205	-1.42745	0.761042
CTAGE11P	ENSG00000214249	1.0921	0.767199
ARMCX2	ENSG00000184867	-1.04768	0.77318
AL590326.1	AL590326.1	1.03637	0.773417
CXCL14	ENSG00000145824	-1.67714	0.776674
MAGEE1	ENSG00000198934	-1.98026	0.777499
ZNF239	ENSG00000196793	-1.01945	0.777868
SGCD	ENSG00000170624	-2.03494	0.778452
HMGN2P6	ENSG00000257179	-1.00388	0.783808
NCALD	ENSG00000104490	-2.08154	0.792212
CTSF	ENSG00000174080	-1.79567	0.800451
COCH	ENSG00000100473	-1.56317	0.802559
B3GALT5	ENSG00000183778	-1.37962	0.802779
CTSH	ENSG00000103811	-1.00568	0.80919
PTGER3	ENSG00000050628	-1.01951	0.814595
HS6ST2	ENSG00000171004	-1.58726	0.817608
HCAR1	ENSG00000196917	-1.65646	0.818291
KRBA1	ENSG00000133619	-1.57055	0.835963
ZNF880	ENSG00000221923	-1.48649	0.836653
EEF1A2	ENSG00000101210	-1.205	0.845573
INHBE	ENSG00000139269	1.57579	0.846231
AL354743.1	AL354743.1	-1.33734	0.87415
GSTM1	ENSG00000134184	-1.21751	0.874163
AC092604.1	AC092604.1	6.61377	NA
CH25H	ENSG00000138135	6.36568	NA
CX3CL1	ENSG00000006210	6.33416	NA
PI15	ENSG00000137558	6.28448	NA
SPANXA1	ENSG00000198021	6.26643	NA
CDH5	ENSG00000179776	6.25817	NA
SMOC2	ENSG00000112562	6.24338	NA
NRG3	ENSG00000185737	6.20143	NA
AC004911.1	AC004911.1	6.20108	NA
ADCY2	ENSG00000078295	6.08977	NA
KLHDC7B	ENSG00000130487	6.07541	NA
PI3	ENSG00000124102	5.93391	NA
RRN3P4	ENSG00000229781	5.82568	NA
DACH1	ENSG00000276644	5.76183	NA
IDO1	ENSG00000131203	5.73091	NA
FXYD6	ENSG00000137726	5.63953	NA
TBC1D3L	ENSG00000276349	5.53814	NA
AC009055.2	AC009055.2	5.52987	NA
CCL3	ENSG00000278567	5.51669	NA
TMEM132D-AS1	ENSG00000249196	5.06942	NA
CYP39A1	ENSG00000146233	5.01417	NA
PRDM9	ENSG00000164256	4.99936	NA
AL109763.1	AL109763.1	4.9143	NA
LINC01684	ENSG00000237484	4.87806	NA
AC069213.3	AC069213.3	4.85332	NA
AC087343.1	AC087343.1	4.80081	NA
IL2RG	ENSG00000147168	4.55927	NA
AL031118.1	AL031118.1	4.48769	NA
ANKRD20A7P	ENSG00000236816	4.29185	NA
CXCR4	ENSG00000121966	4.28452	NA
AC010615.2	AC010615.2	4.07705	NA
AC108052.1	AC108052.1	3.92273	NA
HYAL4	ENSG00000106302	3.62274	NA
MAGEA2	ENSG00000268606	3.3675	NA
NEURL3	ENSG00000163121	3.30513	NA
MTTP	ENSG00000138823	3.14858	NA
HLA-K	ENSG00000233964	3.03096	NA
AL022151.1	AL022151.1	3.03052	NA
ZP3	ENSG00000188372	2.98984	NA
AC060765.1	AC060765.1	2.98791	NA
NDUFB4P12	ENSG00000124399	2.9748	NA
AADAC	ENSG00000114771	2.97328	NA
AL121821.2	AL121821.2	2.96708	NA
SEC22B3P	ENSG00000275140	2.91819	NA
CDH10	ENSG00000040731	2.91487	NA
AC021074.1	AC021074.1	2.91032	NA
AC006262.2	AC006262.2	2.87745	NA
Z95114.3	Z95114.3	2.83663	NA
CCL20	ENSG00000115009	2.82186	NA
FP671120.8	FP671120.8	2.81798	NA
TEX48	ENSG00000230601	2.79294	NA
ISLR2	ENSG00000167178	2.75802	NA
ZNF704	ENSG00000164684	2.69706	NA
MAP6D1	ENSG00000180834	2.6755	NA
AC008966.3	AC008966.3	2.65231	NA
LINC02328	ENSG00000258733	2.5812	NA
AL807742.1	AL807742.1	2.57256	NA
CPA6	ENSG00000165078	2.56612	NA
AC083967.1	AC083967.1	2.54741	NA
ZNF813	ENSG00000198346	2.54031	NA
C2orf78	ENSG00000187833	2.51101	NA
IL1A	ENSG00000115008	2.5007	NA
FAM25G	ENSG00000189090	2.49113	NA
SPX	ENSG00000134548	2.46397	NA
AC244102.4	AC244102.4	2.46054	NA
AC074212.1	AC074212.1	2.45293	NA
ABCB11	ENSG00000276582	2.43228	NA
RPL21P93	ENSG00000229605	2.41454	NA
LINC02550	ENSG00000271584	2.34455	NA
PTP4A2P1	ENSG00000267185	2.33614	NA
LINC02302	ENSG00000258998	2.33546	NA
AC026951.1	AC026951.1	2.32698	NA
SNRPGP2	ENSG00000264350	2.32202	NA
SPNS3	ENSG00000182557	2.30557	NA
KRT17	ENSG00000128422	2.28067	NA
NRTN	ENSG00000171119	2.23818	NA
POU3F2	ENSG00000184486	2.19508	NA
UNC5C	ENSG00000182168	2.18245	NA
RFPL4AP6	ENSG00000278292	2.17421	NA
RPS4XP11	ENSG00000234335	2.14543	NA
LAPTM5	ENSG00000162511	2.10679	NA
AL023775.1	AL023775.1	2.0985	NA
NFE2L3P1	ENSG00000267497	2.0983	NA
THSD7A	ENSG00000005108	2.07217	NA
RAB5IF	ENSG00000101084	2.05744	NA
RPL24P2	ENSG00000235065	2.05525	NA
SORCS1	ENSG00000108018	2.02648	NA
AC079760.2	AC079760.2	1.9841	NA
SEPTIN2P1	ENSG00000227850	1.98302	NA
RAB6D	ENSG00000233087	1.97863	NA
RPL7AP50	ENSG00000213609	1.97188	NA
HNRNPRP1	ENSG00000223984	1.90834	NA
ALOX5AP	ENSG00000132965	1.87962	NA
SPN	ENSG00000197471	1.863	NA
L3MBTL4	ENSG00000154655	1.85786	NA
CCDC88C	ENSG00000015133	1.80043	NA
TMEM160	ENSG00000130748	1.78298	NA
AC005840.1	AC005840.1	1.76945	NA
RPS15P5	ENSG00000229806	1.75821	NA
SLC25A21	ENSG00000183032	1.71156	NA
MESP1	ENSG00000166823	1.70217	NA
FAAH	ENSG00000117480	1.68367	NA
ETV7	ENSG00000010030	1.64906	NA
AL360178.1	AL360178.1	1.62183	NA
CXXC4	ENSG00000168772	1.61636	NA
ACSM3	ENSG00000005187	1.60955	NA
LINC02015	ENSG00000231574	1.60748	NA
AL158151.1	AL158151.1	1.60411	NA
AFDN-DT	ENSG00000198221	1.59256	NA
AC012618.1	AC012618.1	1.56686	NA
UQCRFS1P1	ENSG00000226085	1.54615	NA
C15ORF54	C15ORF54	1.5332	NA
SLC12A7	ENSG00000276482	1.52522	NA
NFE2	ENSG00000123405	1.51531	NA
C4B	ENSG00000224639	1.50805	NA
TIE1	ENSG00000066056	1.50539	NA
ABCA10	ENSG00000154263	1.47603	NA
AC004801.1	AC004801.1	1.43502	NA
YWHAQP6	ENSG00000249986	1.42278	NA
FBXO16	ENSG00000214050	1.39085	NA
AL122035.1	AL122035.1	1.36185	NA
ADAM28	ENSG00000042980	1.33963	NA
SMURF2P1	ENSG00000248121	1.31047	NA
AC245140.3	AC245140.3	1.28045	NA
NAIPP4	ENSG00000277219	1.27681	NA
TXK	ENSG00000074966	1.26073	NA
AC008619.1	AC008619.1	1.24868	NA
LINC00663	ENSG00000266904	1.22545	NA
DYNAP	ENSG00000178690	1.21541	NA
CD101	ENSG00000134256	1.20782	NA
LINC00943	ENSG00000189238	1.20513	NA
AC105250.1	AC105250.1	1.19149	NA
MAP2K1P1	ENSG00000254013	1.19079	NA
AC104137.1	AC104137.1	1.18742	NA
TYMP	ENSG00000025708	1.17541	NA
AC068533.2	AC068533.2	1.15578	NA
UQCRBP1	ENSG00000237748	1.13409	NA
AC092881.1	AC092881.1	1.12805	NA
RASSF6	ENSG00000169435	1.09882	NA
AL445647.1	AL445647.1	1.07782	NA
NR4A3	ENSG00000119508	1.06962	NA
LINC02817	ENSG00000234754	1.06775	NA
LRRC2-AS1	ENSG00000268324	1.06335	NA
UFSP1	ENSG00000176125	1.05954	NA
ITGB6	ENSG00000115221	1.0569	NA
SDK2	ENSG00000069188	1.04411	NA
FTH1	ENSG00000167996	1.04204	NA
SNORA5C	ENSG00000201772	1.04009	NA
LINC02056	ENSG00000248371	1.02998	NA
AC007342.7	AC007342.7	1.02394	NA
AC003102.1	AC003102.1	-1.00148	NA
TPPP3	ENSG00000159713	-1.00409	NA
COLCA2	ENSG00000214290	-1.00532	NA
AC055811.1	AC055811.1	-1.01176	NA
IGSF6	ENSG00000283934	-1.01331	NA
AL445309.1	AL445309.1	-1.01569	NA
SSTR2	ENSG00000180616	-1.01756	NA
HADHAP1	ENSG00000251596	-1.03013	NA
AC127024.8	AC127024.8	-1.03953	NA
AL513485.1	AL513485.1	-1.04272	NA
LINC01352	ENSG00000238078	-1.04322	NA
AL121845.3	AL121845.3	-1.05238	NA
AC078852.2	AC078852.2	-1.05353	NA
AC006111.2	AC006111.2	-1.05561	NA
SPAAR	ENSG00000235387	-1.06131	NA
PDZK1IP1	ENSG00000162366	-1.0731	NA
AC025370.2	AC025370.2	-1.07863	NA
PSPC1-AS2	ENSG00000226352	-1.08436	NA
AC009078.2	AC009078.2	-1.08584	NA
CDHR2	ENSG00000074276	-1.0863	NA
AC027627.1	AC027627.1	-1.10137	NA
NCBP2-AS1	ENSG00000225578	-1.10451	NA
GJB5	ENSG00000189280	-1.10617	NA
ADAM23	ENSG00000114948	-1.10744	NA
AC093838.2	AC093838.2	-1.11741	NA
AL731563.4	AL731563.4	-1.12041	NA
AC000072.1	AC000072.1	-1.1354	NA
AC008079.1	AC008079.1	-1.13672	NA
SH3GL1P2	ENSG00000264943	-1.14823	NA
RFTN2	ENSG00000162944	-1.16054	NA
FOXF2	ENSG00000137273	-1.16898	NA
AC092119.2	AC092119.2	-1.17215	NA
SLC6A17	ENSG00000197106	-1.17227	NA
AC004943.1	AC004943.1	-1.17523	NA
TDRKH-AS1	ENSG00000203288	-1.17679	NA
LINC01905	ENSG00000267057	-1.17905	NA
SEMA6A-AS1	ENSG00000248445	-1.18617	NA
AC132872.5	AC132872.5	-1.18788	NA
C6orf163	ENSG00000203872	-1.18864	NA
AC093788.1	AC093788.1	-1.19227	NA
ZNF502	ENSG00000281448	-1.19908	NA
AF131216.1	AF131216.1	-1.20308	NA
CCDC173	CCDC173	-1.20348	NA
AL034550.1	AL034550.1	-1.21502	NA
EGFL8	ENSG00000242038	-1.21747	NA
SH3BGR	ENSG00000185437	-1.23814	NA
ZNF345	ENSG00000251247	-1.23827	NA
MTND5P11	ENSG00000248923	-1.23843	NA
NKX2-3	ENSG00000119919	-1.23861	NA
PPM1N	ENSG00000213889	-1.24468	NA
AC011944.1	AC011944.1	-1.24765	NA
MIR6835	ENSG00000276404	-1.25018	NA
CLN3	ENSG00000188603	-1.25372	NA
ABCA12	ENSG00000144452	-1.25421	NA
AC064836.3	AC064836.3	-1.25956	NA
AL162727.2	AL162727.2	-1.26069	NA
USP6	ENSG00000129204	-1.26279	NA
AL138767.3	AL138767.3	-1.26747	NA
PRKCZ-AS1	ENSG00000182873	-1.26916	NA
ALKBH3-AS1	ENSG00000244926	-1.27054	NA
AC000123.2	AC000123.2	-1.27115	NA
AC104964.4	AC104964.4	-1.27181	NA
AL031432.4	AL031432.4	-1.27404	NA
AL022328.3	AL022328.3	-1.29907	NA
AC009996.1	AC009996.1	-1.29955	NA
CGREF1	ENSG00000138028	-1.30096	NA
VWA5B2	ENSG00000145198	-1.30147	NA
AL162274.2	AL162274.2	-1.3058	NA
UBE2FP3	ENSG00000233337	-1.31425	NA
AC004253.1	AC004253.1	-1.32618	NA
LRRC4	ENSG00000128594	-1.33156	NA
AL392003.2	AL392003.2	-1.34404	NA
GHET1	ENSG00000281189	-1.35133	NA
GALNT4	ENSG00000257594	-1.35895	NA
ARHGAP31-AS1	ENSG00000241155	-1.36641	NA
GFRA1	ENSG00000151892	-1.36928	NA
AC074135.1	AC074135.1	-1.37013	NA
AL022324.2	AL022324.2	-1.37044	NA
TRIM17	ENSG00000285344	-1.3738	NA
AC116667.1	AC116667.1	-1.37788	NA
ZCCHC18	ENSG00000166707	-1.37943	NA
KISS1	ENSG00000170498	-1.37958	NA
AL121906.2	AL121906.2	-1.38296	NA
AC048380.2	AC048380.2	-1.38704	NA
AL049838.1	AL049838.1	-1.38916	NA
AL078644.2	AL078644.2	-1.39091	NA
PFN1P4	ENSG00000225080	-1.39131	NA
KLHL30	ENSG00000168427	-1.39605	NA
JAM3	ENSG00000166086	-1.40202	NA
AL356801.1	AL356801.1	-1.40848	NA
EPHA6	ENSG00000080224	-1.41366	NA
CLDN14	ENSG00000159261	-1.41458	NA
GAL3ST1	ENSG00000128242	-1.42632	NA
AC117503.3	AC117503.3	-1.43775	NA
AC104825.1	AC104825.1	-1.4615	NA
AL117209.1	AL117209.1	-1.46365	NA
AL138885.3	AL138885.3	-1.46823	NA
AC011753.3	AC011753.3	-1.46869	NA
LHB	ENSG00000104826	-1.47833	NA
ABHD1	ENSG00000143994	-1.48583	NA
TMC3	ENSG00000188869	-1.48777	NA
AL627309.6	AL627309.6	-1.49548	NA
RPS6KA2	ENSG00000071242	-1.50212	NA
AC010761.3	AC010761.3	-1.50526	NA
LINC00308	ENSG00000184856	-1.51232	NA
AC090739.1	AC090739.1	-1.51408	NA
AL645728.1	AL645728.1	-1.52699	NA
RBM5-AS1	ENSG00000281691	-1.52715	NA
AC138356.1	AC138356.1	-1.52941	NA
THBS2	ENSG00000186340	-1.53345	NA
AGBL5-IT1	ENSG00000229122	-1.53764	NA
AATBC	ENSG00000215458	-1.54638	NA
RNU6-850P	ENSG00000252743	-1.54893	NA
AC104109.4	AC104109.4	-1.54987	NA
HOXD10	ENSG00000128710	-1.55215	NA
DCAF4L1	ENSG00000182308	-1.55721	NA
NPPB	ENSG00000120937	-1.55854	NA
BCAR3-AS1	ENSG00000224093	-1.55999	NA
CEACAMP11	ENSG00000236123	-1.5649	NA
AC011290.2	AC011290.2	-1.56686	NA
AL137779.2	AL137779.2	-1.56868	NA
CPVL	ENSG00000106066	-1.57313	NA
PKP4-AS1	ENSG00000204380	-1.5758	NA
SRSF9P1	ENSG00000214867	-1.59137	NA
ADCY5	ENSG00000173175	-1.61107	NA
ODCP	ENSG00000244556	-1.61771	NA
SPESP1	ENSG00000258484	-1.61817	NA
LINC01788	ENSG00000229051	-1.62163	NA
AC007038.1	AC007038.1	-1.62164	NA
RIPPLY3	ENSG00000183145	-1.63203	NA
AL360020.1	AL360020.1	-1.6419	NA
AC090181.2	AC090181.2	-1.64923	NA
AC008687.4	AC008687.4	-1.64983	NA
AC004449.1	AC004449.1	-1.6521	NA
TMEM98	ENSG00000006042	-1.65372	NA
AC105339.2	AC105339.2	-1.66196	NA
AC087222.1	AC087222.1	-1.68013	NA
AC079921.1	AC079921.1	-1.68431	NA
C8G	ENSG00000176919	-1.68894	NA
C11orf16	ENSG00000176029	-1.69205	NA
LINC02102	ENSG00000248677	-1.69251	NA
Z95152.1	Z95152.1	-1.6934	NA
AP006287.3	AP006287.3	-1.69484	NA
AC053513.2	AC053513.2	-1.69643	NA
LINC00471	ENSG00000181798	-1.69784	NA
HSPA8P15	ENSG00000219395	-1.69921	NA
GLIDR	ENSG00000278175	-1.70719	NA
ALDH2	ENSG00000111275	-1.71514	NA
AL627309.7	AL627309.7	-1.72881	NA
MAPK4	ENSG00000282110	-1.73072	NA
RPSAP70	ENSG00000250327	-1.73196	NA
AL159169.2	AL159169.2	-1.73688	NA
AC084824.4	AC084824.4	-1.74304	NA
NOTCH3	ENSG00000074181	-1.75007	NA
LAMA1	ENSG00000101680	-1.75976	NA
TAFA3	ENSG00000184599	-1.76787	NA
AL109955.1	AL109955.1	-1.77189	NA
CES1P2	ENSG00000260765	-1.79923	NA
STXBP5L	ENSG00000145087	-1.80218	NA
CSRP3	ENSG00000129170	-1.80431	NA
AC022497.1	AC022497.1	-1.84857	NA
SPINT1	ENSG00000166145	-1.85067	NA
AL109614.1	AL109614.1	-1.86538	NA
RARRES2	ENSG00000106538	-1.86895	NA
AC134043.3	AC134043.3	-1.86988	NA
RTL5	ENSG00000242732	-1.88453	NA
SYNPO2L	ENSG00000166317	-1.88905	NA
AC092279.2	AC092279.2	-1.89363	NA
RAB11FIP1P1	ENSG00000228492	-1.92461	NA
AL136988.2	AL136988.2	-1.94609	NA
NRROS	ENSG00000174004	-1.95754	NA
AC092683.1	AC092683.1	-1.96887	NA
AC004461.1	AC004461.1	-1.96941	NA
MMP21	ENSG00000154485	-2.00619	NA
AP002985.1	AP002985.1	-2.04522	NA
GNG7	ENSG00000176533	-2.05705	NA
MT-TA	ENSG00000210127	-2.06634	NA
PCDHB12	ENSG00000120328	-2.06645	NA
AL355483.2	AL355483.2	-2.07525	NA
GATA5	ENSG00000130700	-2.0803	NA
DUSP5P1	ENSG00000285311	-2.08272	NA
RBFADN	ENSG00000261126	-2.08543	NA
AC091563.1	AC091563.1	-2.08596	NA
TREX2	ENSG00000183479	-2.09177	NA
AC010536.2	AC010536.2	-2.13625	NA
FNDC10	ENSG00000228594	-2.15782	NA
AL513477.1	AL513477.1	-2.16847	NA
LDB3	ENSG00000122367	-2.17705	NA
AL355001.2	AL355001.2	-2.21687	NA
AL390755.3	AL390755.3	-2.22972	NA
C10orf55	ENSG00000222047	-2.241	NA
AP002907.1	AP002907.1	-2.24201	NA
LINC01341	ENSG00000227953	-2.24554	NA
IL21R	ENSG00000103522	-2.27773	NA
NPIPA3	ENSG00000278308	-2.30495	NA
KCNA7	ENSG00000104848	-2.3144	NA
AC019254.1	AC019254.1	-2.31749	NA
AC069200.2	AC069200.2	-2.32496	NA
ATP5PDP4	ENSG00000234925	-2.32994	NA
AC008957.3	AC008957.3	-2.33875	NA
PCOTH	ENSG00000205861	-2.34962	NA
AC004784.1	AC004784.1	-2.41143	NA
FALEC	ENSG00000228126	-2.44889	NA
AC096887.2	AC096887.2	-2.44968	NA
AC011411.1	AC011411.1	-2.4862	NA
RNU6-1016P	ENSG00000252498	-2.6165	NA
MAOB	ENSG00000069535	-2.69592	NA
AC092718.7	AC092718.7	-2.70438	NA
AP001178.3	AP001178.3	-2.77512	NA
CHAD	ENSG00000136457	-2.84614	NA
LRRN1	ENSG00000175928	-2.86518	NA
AC010200.1	AC010200.1	-2.86708	NA
AL589743.5	AL589743.5	-2.88981	NA
HSD3B2	ENSG00000203859	-3.04042	NA
JAKMIP2	ENSG00000176049	-3.08153	NA
CU633906.4	CU633906.4	-3.11002	NA
AP001528.2	AP001528.2	-3.32449	NA
AC245060.5	AC245060.5	-3.72739	NA

## Sheet: 1524 (FDR<0.05  log2FC≥1)
Gene symbols	Ensembl_ID	T-NC_log2FC	T-NC_adjPval
KRTAP2-3	ENSG00000262862	3.00344	0.000487366
IER3	ENSG00000235030	2.46445	0.0474441
CAMK1G	ENSG00000008118	2.45768	0.00499724
KCNU1	ENSG00000215262	2.23331	0.00540246
BCYRN1	ENSG00000236824	2.10941	0.0120803
CORO2B	ENSG00000103647	2.04679	1.22049e-05
ZNF185	ENSG00000147394	1.98753	2.0268e-07
HSPA6	ENSG00000173110	1.96193	0.00780035
G0S2	ENSG00000123689	1.91663	0.00184584
MAFF	ENSG00000185022	1.88125	6.98597e-07
KRT34	ENSG00000262045	1.8433	0.000800803
PLAT	ENSG00000104368	1.81534	2.99392e-06
DUSP5	ENSG00000138166	1.79346	6.17091e-05
GCKR	ENSG00000084734	1.76822	2.18348e-05
CXCL2	ENSG00000081041	1.74197	0.0478279
BATF3	ENSG00000123685	1.70708	0.000800633
NLRP3	ENSG00000162711	1.64552	0.0232268
HAS2	ENSG00000170961	1.63348	0.0316
TMEM171	ENSG00000157111	1.61764	0.00116581
MPP4	ENSG00000082126	1.6009	2.27409e-05
ACOX2	ENSG00000168306	1.59031	0.020855
PLXNA4	ENSG00000221866	1.5846	0.0362609
TMCC3	ENSG00000057704	1.57158	0.00170819
EPHB1	ENSG00000154928	1.54728	0.00213538
FOXL1	ENSG00000176678	1.54484	0.00162568
PDE2A	ENSG00000186642	1.5411	0.00796062
COL17A1	ENSG00000065618	1.49662	0.0372661
PLAUR	ENSG00000011422	1.46118	0.0227762
AREG	ENSG00000109321	1.46005	0.0274101
INSC	ENSG00000188487	1.45008	0.0110213
SPRY4	ENSG00000187678	1.44788	0.00350378
SUSD4	ENSG00000143502	1.44571	0.000985493
TBX2	ENSG00000121068	1.43977	0.0331987
DUSP6	ENSG00000139318	1.42323	0.00928898
C20ORF197	C20ORF197	1.41501	0.0127898
KIAA1755	ENSG00000149633	1.40701	0.0150879
SPRY4-AS1	ENSG00000231185	1.40653	0.045872
ACP7	ENSG00000183760	1.40525	0.0287889
C16orf74	ENSG00000154102	1.38893	0.00406037
CARD8-AS1	ENSG00000268001	1.38839	0.0242715
FOXD1	ENSG00000251493	1.37642	0.00540246
EGR1	ENSG00000120738	1.37398	0.0291845
RPSAP52	ENSG00000241749	1.35937	0.00123481
LNCOG	ENSG00000257219	1.34752	3.55581e-05
SPRED3	ENSG00000188766	1.34328	0.0173958
AC092943.2	AC092943.2	1.33477	0.0106616
PPP1R15A	ENSG00000087074	1.33432	0.0106616
ABALON	ENSG00000281376	1.33203	0.0027704
AC010327.4	AC010327.4	1.32547	0.0435289
AC090409.1	AC090409.1	1.32498	0.0404041
PIK3CD	ENSG00000171608	1.32068	0.0026426
HBEGF	ENSG00000113070	1.2937	0.00287427
COL13A1	ENSG00000197467	1.28257	0.000166044
SMTN	ENSG00000183963	1.28131	0.000163438
PITPNC1	ENSG00000154217	1.27671	0.0319088
FTLP3	ENSG00000226608	1.26822	0.0278434
GDNF	ENSG00000168621	1.26316	0.0228376
AC078850.1	AC078850.1	1.26132	0.0444907
FOXC2	ENSG00000176692	1.26092	0.0102976
SLCO4A1	ENSG00000101187	1.25225	0.00974738
PHLDA1	ENSG00000139289	1.24477	0.0260929
SH3BP5L	ENSG00000175137	1.2447	0.00350378
ROBO4	ENSG00000154133	1.23125	0.0034533
OSGIN1	ENSG00000140961	1.21895	0.0437575
JAG1	ENSG00000101384	1.21806	0.0425439
ST3GAL1	ENSG00000008513	1.20861	0.0269929
MT2A	ENSG00000125148	1.20215	0.0444907
DENND2A	ENSG00000146966	1.19638	0.0314956
ITPRIP	ENSG00000148841	1.19021	0.0246926
KIF21B	ENSG00000116852	1.17291	0.0109686
MFSD2B	ENSG00000205639	1.17236	0.00287427
BX640514.2	BX640514.2	1.16802	0.0377095
PREX1	ENSG00000124126	1.15324	0.0282014
TMEM200A	ENSG00000164484	1.14653	0.045872
SIK1B	SIK1B	1.13892	0.0218842
ETV4	ENSG00000175832	1.13858	0.0312398
APLN	ENSG00000171388	1.13513	0.000649655
CCRL2	ENSG00000121797	1.13079	0.0409913
FAM83H	ENSG00000273889	1.11538	0.045872
HMGA1	ENSG00000137309	1.10983	0.0197414
PROSER2	ENSG00000148426	1.10899	0.00360989
FGF1	ENSG00000113578	1.10897	0.00285964
SCN5A	ENSG00000183873	1.10812	0.0143665
IER2	ENSG00000160888	1.10725	0.000651741
ADAMTSL4	ENSG00000143382	1.10414	0.0164941
GLRX	ENSG00000173221	1.10117	0.0460749
MSNP1	ENSG00000251593	1.09885	0.0380427
PNP	ENSG00000198805	1.09144	0.0372661
PLD6	ENSG00000179598	1.08859	0.0319088
NDRG1	ENSG00000104419	1.08274	0.0101364
MOK	ENSG00000080823	1.07393	0.00285964
LINC02057	ENSG00000249279	1.07313	0.024104
TMOD1	ENSG00000136842	1.07132	0.0355785
LINC00707	ENSG00000238266	1.06659	0.0232729
TSPAN14	ENSG00000108219	1.06368	0.000117901
CSRNP1	ENSG00000144655	1.06281	0.00253927
GPAT3	ENSG00000138678	1.05908	0.0475182
CDA	ENSG00000158825	1.05577	0.00806515
ADIRF-AS1	ENSG00000272734	1.04929	0.029205
UBALD2	ENSG00000185262	1.04073	0.0212176
ASB1	ENSG00000065802	1.02554	0.00974738
METTL27	ENSG00000165171	1.0199	0.00118457
SETDB2	ENSG00000136169	-1.0004	0.0323559
CBWD2	ENSG00000136682	-1.00046	0.0281837
PHF14	ENSG00000106443	-1.0027	0.0059854
SLC26A2	ENSG00000155850	-1.00323	0.0130689
ADAMTS3	ENSG00000156140	-1.00527	0.0480966
CEP57	ENSG00000166037	-1.00554	0.0428682
ACVR2A	ENSG00000121989	-1.00707	0.0425439
RHOBTB1	ENSG00000072422	-1.01962	0.0282014
EGF	ENSG00000138798	-1.02324	0.0444907
EDIL3	ENSG00000164176	-1.02783	0.0247081
TSPAN8	ENSG00000127324	-1.02951	0.00796062
FAT4	ENSG00000196159	-1.03568	0.0278434
STRN3	ENSG00000196792	-1.03599	0.045872
FRS2	ENSG00000166225	-1.04059	0.0197891
ZNF189	ENSG00000136870	-1.04182	0.032232
OSBPL9	ENSG00000117859	-1.04314	0.0475182
FERMT2	ENSG00000073712	-1.04559	0.0212176
TRIM2	ENSG00000109654	-1.04684	0.0315617
EPM2AIP1	ENSG00000178567	-1.05028	0.0459688
DPP4	ENSG00000197635	-1.05696	0.0115253
TAX1BP1	ENSG00000106052	-1.05728	0.0486444
ANKRD1	ENSG00000148677	-1.05775	0.0311126
ID2	ENSG00000115738	-1.0591	6.94123e-05
TEFM	ENSG00000172171	-1.06061	0.0489519
MDGA1	ENSG00000112139	-1.06082	0.0421931
TMF1	ENSG00000144747	-1.06497	0.0416327
BCAT1	ENSG00000060982	-1.06871	0.0372857
WDR19	ENSG00000157796	-1.07016	0.0413632
MDM1	ENSG00000111554	-1.07316	0.0409913
MYLIP	ENSG00000007944	-1.07382	0.0466629
RNF19A	ENSG00000034677	-1.07672	0.0472826
SPDL1	ENSG00000040275	-1.07743	0.038537
NR3C1	ENSG00000113580	-1.07808	0.0452598
GALNT1	ENSG00000141429	-1.07901	0.0315617
CBLB	ENSG00000114423	-1.0816	0.00041981
PROS1	ENSG00000184500	-1.08408	0.00190705
FZD4	ENSG00000174804	-1.08453	0.0120803
GOPC	ENSG00000047932	-1.09308	0.0262104
ZNF670	ENSG00000277462	-1.09618	0.0478279
TLCD4	ENSG00000152078	-1.09689	0.0382981
ZNF44	ENSG00000197857	-1.1	0.0362609
STK38L	ENSG00000211455	-1.10081	0.0315617
WDR47	ENSG00000085433	-1.10507	0.0413632
TP53INP1	ENSG00000164938	-1.10543	0.0437575
RNF146	ENSG00000118518	-1.10774	0.00934582
MEGF6	ENSG00000162591	-1.10804	0.045872
AC097448.1	AC097448.1	-1.1116	0.0435845
ZNF184	ENSG00000096654	-1.11348	0.0423566
PRMT9	ENSG00000164169	-1.11387	0.0118702
MAP3K1	ENSG00000095015	-1.11519	0.00891424
GLS	ENSG00000115419	-1.11868	0.0337495
SLC39A10	ENSG00000196950	-1.11896	0.0408583
ZNF641	ENSG00000167528	-1.12109	0.0409913
HELLS	ENSG00000119969	-1.12248	0.032632
MTF2	ENSG00000143033	-1.12261	0.0277182
PITX2	ENSG00000164093	-1.12484	0.0223213
LINC02035	ENSG00000273033	-1.1269	0.0136317
ZNF286A	ENSG00000187607	-1.12744	0.00869774
CMTR2	ENSG00000180917	-1.1308	0.0378068
ZNF440	ENSG00000171295	-1.13135	0.037246
BBS10	ENSG00000179941	-1.13426	0.0354646
ITGAV	ENSG00000138448	-1.13537	0.021996
RRM2B	ENSG00000048392	-1.13808	0.0473078
EXOSC9	ENSG00000123737	-1.14028	0.0032823
FGF2	ENSG00000138685	-1.14139	0.0413632
PRKD3	ENSG00000115825	-1.14192	0.0500445
UBR2	ENSG00000024048	-1.14238	0.0260929
TTN	ENSG00000155657	-1.1502	0.045872
FZD6	ENSG00000164930	-1.15041	0.0263472
UBN2	ENSG00000157741	-1.151	0.0169505
ID3	ENSG00000283060	-1.15345	0.000550067
DMRTA1	ENSG00000176399	-1.15428	0.0491475
DHRS3	ENSG00000162496	-1.15771	0.0315617
CCDC77	ENSG00000120647	-1.1582	0.0362609
RBAK	ENSG00000146587	-1.16178	0.0435845
CDC7	ENSG00000097046	-1.163	0.0413632
SEPSECS	ENSG00000109618	-1.16414	0.0409913
ARID4B	ENSG00000054267	-1.1649	0.0492638
STRA6	ENSG00000288257	-1.16927	0.0442905
DCAF12L2	ENSG00000198354	-1.17674	0.0232268
FO681492.1	FO681492.1	-1.17749	0.00285964
P4HA1	ENSG00000122884	-1.17887	0.010218
ZNF260	ENSG00000254004	-1.18341	0.0315617
AC073857.1	AC073857.1	-1.18512	0.0341386
ZNF25	ENSG00000175395	-1.18862	0.0431823
ZNF608	ENSG00000168916	-1.1887	0.0475379
TRPS1	ENSG00000104447	-1.1901	0.00233029
ZNF607	ENSG00000198182	-1.19203	0.0242715
BRWD3	ENSG00000165288	-1.19371	0.0435845
ZFP1	ENSG00000285178	-1.19471	0.0377729
TGFB3	ENSG00000119699	-1.19479	0.0319816
TIGAR	ENSG00000078237	-1.19532	0.0274101
COG6	ENSG00000133103	-1.19967	0.0430652
ANKRD30B	ENSG00000180777	-1.20016	0.0437575
LINC01561	ENSG00000177234	-1.20466	0.0212176
SLC5A3	ENSG00000198743	-1.20468	0.0435743
TGFB2	ENSG00000092969	-1.20508	0.0491191
WHAMMP2	ENSG00000282540	-1.20663	0.0197527
UNC5B	ENSG00000107731	-1.21571	6.6643e-05
EPSTI1	ENSG00000133106	-1.21878	0.0437575
DAAM1	ENSG00000100592	-1.2205	0.00253927
ZBED8	ENSG00000221886	-1.22062	0.0475182
PDGFD	ENSG00000170962	-1.22074	0.0237991
SEMA6D	ENSG00000137872	-1.22336	0.0197414
MBNL2	ENSG00000139793	-1.228	0.0423566
LYST	ENSG00000143669	-1.23313	0.0322502
LINC00472	ENSG00000233237	-1.24254	0.0379691
PGAP1	ENSG00000197121	-1.243	0.0437575
ZNF780A	ENSG00000280568	-1.24317	0.0362609
RARRES1	ENSG00000118849	-1.24502	0.0422359
ENAH	ENSG00000154380	-1.24534	0.00246047
HCFC2	ENSG00000111727	-1.25156	0.0424012
DDX60	ENSG00000137628	-1.25655	0.0337997
FILIP1L	ENSG00000168386	-1.25826	0.0413632
ZNF84	ENSG00000198040	-1.26897	0.0480966
KLHL28	ENSG00000179454	-1.27019	0.0315617
GBP4	ENSG00000162654	-1.27815	0.0431416
KIAA0895	ENSG00000164542	-1.28108	0.00100495
PPARGC1A	ENSG00000109819	-1.28247	0.00290578
FPGT	ENSG00000254685	-1.28389	0.0295477
ANKRD10-IT1	ENSG00000229152	-1.29408	0.0491173
PTGIS	ENSG00000124212	-1.29673	0.0291845
ARL5B	ENSG00000165997	-1.29973	0.0262104
MIER3	ENSG00000155545	-1.30643	0.00934582
ARID4A	ENSG00000032219	-1.3097	0.045872
ARAP2	ENSG00000047365	-1.31346	0.0435845
IL7R	ENSG00000168685	-1.31604	0.0030152
SKIL	ENSG00000136603	-1.31835	0.00190705
AC092747.4	AC092747.4	-1.32471	0.0315617
CXADR	ENSG00000154639	-1.32512	0.0119476
MAP3K2	ENSG00000169967	-1.34052	0.0157103
ITGA1	ENSG00000213949	-1.34733	0.00261136
PALMD	ENSG00000099260	-1.35176	0.000272537
ZNF823	ENSG00000197933	-1.35555	0.0435845
KLHL4	ENSG00000102271	-1.37244	0.0437575
ZNF761	ENSG00000160336	-1.37346	0.0281837
ZMYM2	ENSG00000121741	-1.37351	0.0242283
SMAD6	ENSG00000137834	-1.37449	0.000588497
PBX1	ENSG00000185630	-1.37496	0.0059854
DACT1	ENSG00000165617	-1.38081	0.0315617
SFRP4	ENSG00000106483	-1.39459	0.0107808
AL138479.2	AL138479.2	-1.39731	0.0287889
KANSL1L	ENSG00000144445	-1.40665	0.0106622
AC005261.1	AC005261.1	-1.40778	0.000194579
TLR3	ENSG00000164342	-1.40833	0.0277182
PGM2L1	ENSG00000165434	-1.41186	0.00350378
ZNF780B	ENSG00000281601	-1.4166	0.0413632
ITGB8	ENSG00000105855	-1.41665	0.0425439
BEND4	ENSG00000188848	-1.41751	0.0059854
ZNF555	ENSG00000186300	-1.43161	0.0355001
ALX4	ENSG00000052850	-1.43318	0.00284266
SIM1	ENSG00000112246	-1.45638	0.0404041
ZNF117	ENSG00000152926	-1.47581	0.0437575
ZNF224	ENSG00000267680	-1.48996	0.0475182
RNF128	ENSG00000133135	-1.49408	0.0222027
FOXS1	ENSG00000179772	-1.49931	0.0413632
TNFRSF19	ENSG00000127863	-1.51533	0.00480376
ZNF322	ENSG00000181315	-1.52497	0.00524246
CLK4	ENSG00000113240	-1.55058	0.001955
SYT15	ENSG00000204176	-1.56559	0.0315617
ZNF225	ENSG00000256294	-1.57027	0.0152924
ID4	ENSG00000172201	-1.5715	6.94123e-05
DOP1A	ENSG00000083097	-1.57899	0.00433222
ZNF605	ENSG00000196458	-1.59227	0.0223213
HMCN1	ENSG00000143341	-1.59288	6.17091e-05
PDE5A	ENSG00000138735	-1.61439	0.0030152
MAP2K6	ENSG00000108984	-1.63779	0.0413632
AL590004.3	AL590004.3	-1.65329	8.21205e-05
SORBS2	ENSG00000154556	-1.67114	0.000487366
SOX4	ENSG00000124766	-1.68572	0.000174556
CYP26B1	ENSG00000003137	-1.69767	0.00934582
PRKG2	ENSG00000138669	-1.70429	0.0354237
CSDC2	ENSG00000172346	-1.72354	0.0181039
NEK10	ENSG00000163491	-1.75398	0.0191863
MYBPH	ENSG00000133055	-1.7595	0.00755325
AC022893.1	AC022893.1	-1.80867	0.00196374
AC103740.1	AC103740.1	-1.81138	0.00350378
GASK1B	ENSG00000164125	-1.83316	4.85907e-05
LINC01355	ENSG00000283124	-1.89316	0.0413632
RASSF9	ENSG00000198774	-1.94322	0.00629137
NPR3	ENSG00000113389	-1.94524	2.94732e-05
FLRT3	ENSG00000125848	-2.02542	0.000937595
AXIN2	ENSG00000168646	-2.05732	0.00138602
ATOH8	ENSG00000168874	-2.09877	0.000102425
TFRC	ENSG00000072274	-2.11079	2.0268e-07
NEBL	ENSG00000078114	-2.15141	0.000118047
SYTL5	ENSG00000147041	-2.33125	1.5139e-05
PCDH18	ENSG00000189184	-2.48849	0.000120464
FGF18	ENSG00000156427	-2.50808	0.0059854
DIO2	ENSG00000211448	-2.61027	0.0495571

## Sheet: 5012 (FDR<0.05  log2FC≥1)
Gene symbols	Ensembl_ID	T-NC_log2FC	T-NC_adjPval
OASL	ENSG00000135114	9.2638	7.85495e-190
IFIT3	ENSG00000119917	5.02822	1.04769e-140
THBS2	ENSG00000186340	-6.27836	1.83136e-115
IFIT2	ENSG00000119922	6.12914	1.04852e-104
IFIT1	ENSG00000185745	4.51685	4.07794e-95
FBN2	ENSG00000138829	-4.05688	1.21632e-65
IGFBP6	ENSG00000167779	3.54599	5.76164e-65
LINC02582	ENSG00000261780	7.81308	4.49759e-64
ISG20	ENSG00000172183	5.36327	6.9257e-64
CEMIP	ENSG00000103888	-3.99816	1.71601e-61
PMAIP1	ENSG00000141682	2.65456	9.86419e-60
MT-RNR1	ENSG00000211459	2.79485	5.72246e-55
CDH4	ENSG00000280641	-2.89526	4.0705e-50
ADAM23	ENSG00000114948	-3.64655	6.70099e-49
HERC6	ENSG00000138642	2.4192	5.06897e-44
GPC4	ENSG00000076716	-4.14784	1.97511e-42
CCNA1	ENSG00000133101	6.542	2.84318e-42
RARRES2	ENSG00000106538	-6.22192	1.7283e-41
RPS6KA2	ENSG00000071242	-5.33347	2.50058e-41
SLC6A17	ENSG00000197106	-4.11966	3.43108e-40
KLF4	ENSG00000136826	2.95564	4.32857e-40
MT-ATP8	ENSG00000228253	-4.11573	6.05169e-40
NPPB	ENSG00000120937	-10.3206	6.05169e-40
IFI27	ENSG00000275214	4.21555	8.31859e-40
WNT7B	ENSG00000188064	2.16811	1.2594e-39
SLC2A10	ENSG00000197496	-4.45338	1.37736e-39
RIPOR2	ENSG00000111913	-6.08344	3.50382e-39
KYNU	ENSG00000115919	5.2696	2.90824e-38
NPTXR	ENSG00000221890	-2.52078	2.94119e-37
DDX60	ENSG00000137628	3.70965	7.59688e-37
CCL5	ENSG00000274233	13.5367	2.98952e-36
NOTCH3	ENSG00000074181	-5.66276	3.58617e-36
IFI44	ENSG00000137965	3.5362	1.30305e-35
BMP4	ENSG00000125378	-2.5212	1.91233e-35
DHX58	ENSG00000108771	3.10472	1.74725e-34
RN7SL1	ENSG00000276168	3.91267	1.96171e-34
LAMA1	ENSG00000101680	-4.04425	4.7392e-34
CXCL8	ENSG00000169429	3.31839	7.05324e-34
SFRP1	ENSG00000104332	-2.9717	3.72406e-33
IFIH1	ENSG00000115267	2.57588	2.0913e-32
PLAAT4	ENSG00000133321	3.606	1.36075e-31
GFRA1	ENSG00000151892	-4.85612	1.56331e-31
OAS2	ENSG00000111335	3.87241	1.91074e-31
TXNDC5	ENSG00000239264	4.69811	2.56416e-31
SLAMF7	ENSG00000026751	-3.03689	3.22833e-31
C1QTNF1	ENSG00000173918	2.82145	8.88042e-31
ZNF618	ENSG00000157657	-2.5314	2.88328e-30
RPL17	ENSG00000265681	-2.2959	9.55706e-30
CYTL1	ENSG00000170891	-5.56499	1.9476e-29
HERC5	ENSG00000138646	2.80287	4.96938e-29
COL4A6	ENSG00000197565	2.27348	8.30737e-29
JAM3	ENSG00000166086	-4.70306	9.89722e-29
PDK4	ENSG00000004799	3.33594	1.38809e-28
APBB1	ENSG00000166313	-2.64668	1.88684e-28
AC012085.1	AC012085.1	-2.43556	4.55085e-28
MDGA1	ENSG00000112139	-2.91174	6.40293e-28
BGN	ENSG00000182492	-4.00333	1.82705e-27
ISG15	ENSG00000187608	2.83129	2.14078e-27
MT-ND4L	ENSG00000212907	-2.06822	2.9479e-27
ATF3	ENSG00000162772	2.51944	4.26927e-27
RRAGD	ENSG00000025039	-3.40022	6.14954e-27
ABI3BP	ENSG00000154175	2.25642	7.20112e-27
PLEKHA7	ENSG00000166689	-3.30594	8.66072e-27
RSAD2	ENSG00000134321	13.39	1.02088e-26
MT-CYB	ENSG00000198727	-2.15939	1.64516e-26
SH3KBP1	ENSG00000147010	1.68333	2.31189e-26
LDHB	ENSG00000111716	2.50187	8.16011e-26
GBP5	ENSG00000154451	5.01899	9.26996e-26
SLFN5	ENSG00000166750	1.85178	1.74987e-25
TPM1	ENSG00000140416	-1.67797	5.19134e-25
CADM1	ENSG00000182985	-3.34667	5.19134e-25
CD24	ENSG00000272398	-3.40597	5.19134e-25
ANKRD6	ENSG00000135299	-5.44042	5.19134e-25
PCDH7	ENSG00000169851	2.48164	1.21472e-24
GABARAP	ENSG00000170296	-3.86745	2.58417e-24
CRLF2	ENSG00000205755	5.54822	2.615e-24
RRAD	ENSG00000166592	3.90093	3.83043e-24
RN7SL3	ENSG00000278771	5.07976	7.41346e-24
NRN1	ENSG00000124785	-2.2991	1.56454e-23
DSP	ENSG00000096696	-2.47928	1.83222e-23
CEBPB	ENSG00000172216	2.35376	2.8381e-23
ALDH5A1	ENSG00000112294	-2.66542	3.82976e-23
CPVL	ENSG00000106066	-4.04749	4.57203e-23
XYLT1	ENSG00000285395	2.02033	4.63129e-23
CDIP1	ENSG00000274336	-2.50399	2.40034e-22
HAS2	ENSG00000170961	2.95802	9.85178e-22
CTU1	ENSG00000142544	2.91214	1.28951e-21
EXPH5	ENSG00000110723	2.53761	1.28951e-21
PLEK2	ENSG00000100558	-2.19841	1.47476e-21
IGFN1	ENSG00000163395	-4.2479	1.47476e-21
CDH11	ENSG00000140937	-1.44746	1.61935e-21
NDUFV2P1	ENSG00000267809	3.52497	2.63318e-21
PTGFR	ENSG00000122420	2.23506	2.78247e-21
OAS1	ENSG00000089127	2.4056	2.8112e-21
GBP4	ENSG00000162654	3.06094	3.4062e-21
EBI3	ENSG00000105246	2.88528	3.7418e-21
F2RL2	ENSG00000164220	-3.30396	4.4688e-21
C4BPB	ENSG00000123843	-2.72513	5.20033e-21
HAGLR	ENSG00000224189	-2.37517	5.59967e-21
IP6K3	ENSG00000161896	3.37521	5.65845e-21
MT-ATP6	ENSG00000198899	-2.13518	6.30795e-21
MT-RNR2	ENSG00000210082	1.78882	8.40802e-21
MAGEA10	ENSG00000124260	3.50634	1.02477e-20
TRIM29	ENSG00000137699	2.04653	1.22603e-20
ILK	ENSG00000166333	-2.6481	1.95708e-20
DHRS9	ENSG00000073737	3.33473	1.98669e-20
VGLL3	ENSG00000206538	-3.19883	1.98669e-20
HOMER3	ENSG00000051128	1.57449	4.78157e-20
CCDC3	ENSG00000151468	-2.43752	4.91669e-20
GYG2	ENSG00000056998	-5.80906	4.91669e-20
GUCY1B1	ENSG00000061918	-2.87089	5.15305e-20
CLIP2	ENSG00000106665	1.5601	5.81615e-20
ANGPTL4	ENSG00000167772	3.36192	9.79842e-20
KIF7	ENSG00000166813	1.90087	1.13669e-19
TCN2	ENSG00000185339	2.29794	1.16154e-19
NFE2L3	ENSG00000050344	1.55392	1.27716e-19
LRRC3	ENSG00000160233	-4.11719	1.29833e-19
C4orf48	ENSG00000243449	3.92336	1.59904e-19
MTND2P28	ENSG00000225630	-2.13426	2.13845e-19
SFN	ENSG00000175793	2.78889	2.16118e-19
ZNF503-AS1	ENSG00000226051	5.6387	2.41251e-19
INSC	ENSG00000188487	2.78803	2.41251e-19
MT-ND2	ENSG00000198763	-1.76888	2.54751e-19
LINC01060	ENSG00000281580	3.25698	2.74733e-19
HLA-DPA1	ENSG00000228163	3.18364	2.84411e-19
RAET1L	ENSG00000155918	3.99812	3.34254e-19
CALM2P3	ENSG00000215482	3.70842	3.3793e-19
F2R	ENSG00000181104	-1.70351	4.77472e-19
SH3GL3	ENSG00000140600	-4.17123	5.20341e-19
RPL3P4	ENSG00000232573	1.85965	1.40231e-18
SIRPA	ENSG00000198053	-1.89535	1.41174e-18
CHRDL1	ENSG00000101938	1.44476	1.9234e-18
SEMA6B	ENSG00000167680	1.8285	2.05101e-18
CDH6	ENSG00000113361	-2.53966	2.25441e-18
DIRAS3	ENSG00000162595	3.00606	2.2811e-18
IFI6	ENSG00000126709	2.45232	2.40546e-18
C16orf74	ENSG00000154102	2.20093	2.80819e-18
MKX	ENSG00000150051	-3.51087	2.80819e-18
BLOC1S1	ENSG00000135441	2.25681	3.18032e-18
SPESP1	ENSG00000258484	-5.17096	5.58677e-18
DAPK1	ENSG00000196730	-1.81593	5.62254e-18
MANSC1	ENSG00000281818	-4.14493	5.70476e-18
RPL26	ENSG00000161970	1.44979	9.92906e-18
APOL3	ENSG00000128284	2.04678	1.0893e-17
AL139220.2	AL139220.2	3.27137	1.29778e-17
IGFBP2	ENSG00000115457	2.05704	1.86758e-17
ID2	ENSG00000115738	-1.59991	2.01542e-17
PFN1P1	ENSG00000233328	2.71407	2.08844e-17
TMEM98	ENSG00000006042	-7.10724	2.0963e-17
TRAF1	ENSG00000056558	1.78986	2.61173e-17
RAMP1	ENSG00000132329	-2.94673	3.27381e-17
ITGA2	ENSG00000164171	1.50765	3.34622e-17
ACTBP2	ENSG00000213763	3.04002	4.00632e-17
DIRAS1	ENSG00000176490	-2.90485	4.07936e-17
C7	ENSG00000112936	7.78105	4.12097e-17
CEBPD	ENSG00000221869	2.99009	4.16579e-17
CXCL10	ENSG00000169245	10.7333	4.25486e-17
TWIST1	ENSG00000122691	1.74775	5.83787e-17
NCKAP5L	ENSG00000167566	-2.12904	5.97635e-17
BCL11A	ENSG00000119866	3.86871	6.18098e-17
CC2D2A	ENSG00000048342	-1.87097	6.66874e-17
ATP8A1	ENSG00000124406	3.92347	6.79767e-17
GADD45A	ENSG00000116717	2.1365	6.99834e-17
PITX2	ENSG00000164093	-2.75896	7.26667e-17
DLG4	ENSG00000132535	1.76157	7.47036e-17
TMSB4XP4	ENSG00000223551	2.73238	9.54787e-17
FBXL14	ENSG00000171823	1.80028	1.05294e-16
IRF1	ENSG00000125347	1.53177	1.27175e-16
PDE10A	ENSG00000112541	7.696	1.28605e-16
MT-ND5	ENSG00000198786	-1.66999	1.29697e-16
SSTR1	ENSG00000139874	-3.58834	1.33662e-16
RAB3B	ENSG00000169213	-1.6612	1.40795e-16
NR2F6	ENSG00000160113	1.62843	1.73649e-16
SYNGR1	ENSG00000100321	-2.04427	1.84549e-16
VEPH1	ENSG00000197415	1.5325	1.87715e-16
PTPRS	ENSG00000105426	-1.81858	1.94167e-16
RPS15P4	ENSG00000233762	1.92672	2.33793e-16
ST8SIA4	ENSG00000113532	3.62189	2.44054e-16
MTND4P12	ENSG00000247627	-3.10917	2.45213e-16
RNF144B	ENSG00000137393	-2.11231	2.52999e-16
AC008105.3	AC008105.3	2.01241	2.67422e-16
CCDC9B	ENSG00000188549	-1.33955	2.82351e-16
TENM1	ENSG00000009694	-3.57715	4.71506e-16
PAPSS2	ENSG00000198682	-1.28191	4.91284e-16
HLA-A	ENSG00000227715	2.13089	5.41645e-16
APBA1	ENSG00000276497	-1.82663	5.41645e-16
KRT80	ENSG00000167767	-1.2549	5.96424e-16
FOXD1	ENSG00000251493	1.70864	6.84743e-16
DMD	ENSG00000198947	-1.67033	6.90832e-16
SLC25A4	ENSG00000151729	-1.37386	7.85489e-16
AC144530.1	AC144530.1	2.06067	8.51152e-16
TRIML2	ENSG00000179046	3.21198	9.9677e-16
ACTN2	ENSG00000077522	3.13829	1.08216e-15
CTSS	ENSG00000163131	4.77664	1.19482e-15
CXCL3	ENSG00000163734	2.6817	1.20745e-15
PTMA	ENSG00000187514	-1.71724	1.24058e-15
KLF11	ENSG00000172059	1.37612	1.38009e-15
ZNF641	ENSG00000167528	-1.82124	1.39175e-15
CRLS1	ENSG00000088766	2.54017	1.42151e-15
PRKAR2B	ENSG00000284096	-1.88272	1.5751e-15
ST8SIA2	ENSG00000140557	3.96602	1.61633e-15
RPL36AL	ENSG00000165502	1.77973	1.7654e-15
SFRP4	ENSG00000106483	-3.13125	1.79554e-15
LDB2	ENSG00000169744	-2.63334	1.82695e-15
CCL4L2	ENSG00000282604	10.21	1.94865e-15
PTGIS	ENSG00000124212	-1.94815	2.11607e-15
SMO	ENSG00000128602	-2.2759	2.20737e-15
CFB	ENSG00000242335	3.16696	2.62598e-15
CTSH	ENSG00000103811	-4.94648	2.88015e-15
HLA-DRA	ENSG00000277263	4.07779	3.01204e-15
SFT2D2	ENSG00000213064	-1.51547	3.22825e-15
MMP2	ENSG00000087245	1.57809	3.92663e-15
NRXN2	ENSG00000110076	2.1686	3.97953e-15
CAPG	ENSG00000042493	3.36642	3.99567e-15
FO393411.1	FO393411.1	3.08236	4.35994e-15
DDX58	ENSG00000107201	2.30129	4.51798e-15
RRAS	ENSG00000126458	1.49283	4.58324e-15
NMRAL1	ENSG00000274684	-2.43656	5.11641e-15
HSD11B1	ENSG00000117594	2.51646	5.71966e-15
CCL3L3	ENSG00000277796	8.73905	6.1958e-15
INHBA	ENSG00000122641	-1.7408	8.11301e-15
HSD17B8	ENSG00000228357	2.17888	8.51225e-15
CGN	ENSG00000143375	-2.77728	8.55958e-15
SCN4B	ENSG00000177098	1.81848	8.57642e-15
RPL39P3	ENSG00000235174	2.32422	9.07448e-15
FP236383.5	FP236383.5	6.00044	1.12414e-14
LINC01943	ENSG00000280721	2.99855	1.1505e-14
NXF3	ENSG00000147206	3.04003	1.29628e-14
STC1	ENSG00000159167	-1.61522	1.34986e-14
RTN1	ENSG00000139970	1.56057	1.506e-14
P4HA3	ENSG00000149380	-1.83205	1.56913e-14
SLC4A2	ENSG00000164889	-1.42489	1.975e-14
LARGE1	ENSG00000133424	1.77196	2.18777e-14
CSAG3	ENSG00000268916	2.97756	2.48426e-14
TIMP3	ENSG00000100234	-1.51554	2.48426e-14
CHRM3	ENSG00000133019	2.7439	2.55704e-14
RPL4P4	ENSG00000229638	1.93527	2.75327e-14
HLA-F	ENSG00000234487	2.07911	2.7932e-14
BDH1	ENSG00000275544	-2.42176	2.79668e-14
SSX1	ENSG00000126752	3.30181	3.14642e-14
FO681492.1	FO681492.1	-2.33468	3.68621e-14
CMAHP	ENSG00000168405	3.17978	3.81582e-14
FAM98B	ENSG00000171262	1.28037	4.94491e-14
UBALD2	ENSG00000185262	1.70751	6.34713e-14
ARNT2	ENSG00000172379	-1.38966	6.73902e-14
PTN	ENSG00000105894	1.24261	7.36655e-14
KRT10	ENSG00000186395	1.35702	7.84754e-14
SPANXB1	ENSG00000227234	6.41366	8.62056e-14
PLAC8	ENSG00000145287	2.1131	1.00627e-13
GASK1B	ENSG00000164125	-2.50656	1.00627e-13
CXCL1	ENSG00000163739	2.22043	1.03676e-13
GSTM3	ENSG00000134202	-1.63168	1.13251e-13
SELENOH	ENSG00000211450	-2.11701	1.24664e-13
TMEM97	ENSG00000109084	-1.89163	1.27233e-13
MOCS1	ENSG00000124615	-2.4104	1.27233e-13
AFF3	ENSG00000144218	-1.68938	1.48747e-13
MYO15B	ENSG00000266714	3.07225	1.56039e-13
IGF1R	ENSG00000140443	-1.60264	1.58477e-13
ITPKA	ENSG00000137825	1.68784	1.75041e-13
TMEM178B	ENSG00000261115	-1.38023	1.80032e-13
CELSR2	ENSG00000143126	-1.60364	1.98641e-13
RPS11P5	ENSG00000232888	2.21035	2.03106e-13
DAAM2	ENSG00000146122	-3.12752	2.0348e-13
RPS7P10	ENSG00000226525	2.26237	2.04136e-13
FST	ENSG00000134363	-1.71807	2.26724e-13
CFLAR	ENSG00000003402	1.41944	2.29268e-13
MXRA7P1	ENSG00000232320	1.64991	2.47187e-13
CASP2	ENSG00000106144	-1.49556	2.47187e-13
B2M	ENSG00000273686	1.56655	3.03041e-13
SPOCD1	ENSG00000134668	-2.32871	3.38843e-13
GABRA3	ENSG00000011677	2.71985	4.58452e-13
BX679664.3	BX679664.3	1.20452	4.8049e-13
F2RL1	ENSG00000164251	-2.04388	5.481e-13
AUTS2	ENSG00000158321	-1.82363	5.58425e-13
PPP2R2B	ENSG00000156475	-2.01903	5.58425e-13
KLF17	ENSG00000171872	4.27035	5.99361e-13
PTX3	ENSG00000163661	1.76495	5.99361e-13
PAX9	ENSG00000198807	2.25786	6.71694e-13
AKR1C1	ENSG00000187134	1.77021	7.06249e-13
SOD2	ENSG00000112096	1.21158	7.07041e-13
ZNF385D	ENSG00000151789	1.55573	7.17754e-13
CDKN2D	ENSG00000129355	1.43485	7.23951e-13
ARRDC3	ENSG00000113369	2.33884	7.6833e-13
PTPRN2	ENSG00000282185	1.63733	7.98025e-13
MT-TH	ENSG00000210176	-3.50206	8.08591e-13
MT-ND4	ENSG00000198886	-1.36266	9.28269e-13
TFAP2A	ENSG00000137203	-1.38377	9.28269e-13
SUSD5	ENSG00000173705	-1.36563	1.01901e-12
GLT8D1	ENSG00000016864	1.28706	1.04104e-12
VCAM1	ENSG00000162692	2.31028	1.07601e-12
HES4	ENSG00000188290	3.23974	1.0883e-12
RPL24P8	ENSG00000236801	2.04365	1.16627e-12
MSI2	ENSG00000153944	-1.43163	1.16627e-12
CXorf38	ENSG00000185753	1.27502	1.16895e-12
KRT87P	ENSG00000135477	-2.53102	1.16895e-12
MKNK2	ENSG00000099875	1.61984	1.30638e-12
FAM110B	ENSG00000169122	-3.32513	1.35746e-12
APOL6	ENSG00000221963	1.26793	1.46819e-12
IL1R1	ENSG00000115594	1.46597	1.52117e-12
BST2	ENSG00000130303	4.28918	1.55406e-12
GSTM4	ENSG00000168765	-1.39405	1.92302e-12
FAM72B	ENSG00000188610	1.5454	1.99694e-12
SAT1	ENSG00000130066	1.63855	2.00685e-12
SLCO3A1	ENSG00000176463	1.23576	2.11018e-12
CNN2	ENSG00000064666	-1.5089	2.23713e-12
RPL26P19	ENSG00000226221	1.90608	2.26361e-12
BTBD19	ENSG00000222009	-2.5719	2.419e-12
NCF2	ENSG00000116701	2.28954	2.47345e-12
LINC00707	ENSG00000238266	1.99285	2.47345e-12
PDLIM3	ENSG00000154553	-1.7063	3.26138e-12
RAB6B	ENSG00000154917	-1.72413	3.62506e-12
DPF3	ENSG00000205683	-1.94453	3.81737e-12
SPP1	ENSG00000118785	-3.03085	4.09884e-12
LMO7	ENSG00000136153	-1.22581	4.16668e-12
MTRNR2L12	MTRNR2L12	2.78984	4.30297e-12
ACADVL	ENSG00000072778	1.06274	4.47131e-12
ZC3HAV1	ENSG00000105939	1.31476	5.04066e-12
BATF3	ENSG00000123685	1.96457	5.10045e-12
ADAMTS6	ENSG00000049192	1.76447	5.25056e-12
LINC02535	ENSG00000234155	2.05665	5.59164e-12
NFASC	ENSG00000163531	-1.82873	5.63516e-12
AL162231.2	AL162231.2	1.72882	6.52717e-12
GBP3	ENSG00000117226	1.49916	6.52717e-12
PCYT1B	ENSG00000102230	-4.51315	8.20654e-12
SAP30	ENSG00000164105	1.30388	9.00038e-12
MGP	ENSG00000111341	2.85901	9.20395e-12
AC115223.1	AC115223.1	1.97847	9.20809e-12
MPZL1	ENSG00000197965	-1.08694	9.90001e-12
PIGM	ENSG00000143315	-1.49892	1.06676e-11
LINC02475	ENSG00000251350	5.14836	1.2478e-11
MAGEA6	ENSG00000197172	1.71446	1.33677e-11
IFI44L	ENSG00000137959	2.67587	1.35896e-11
GAS6-AS1	ENSG00000233695	-2.94537	1.41389e-11
MT-ND6	ENSG00000198695	-1.59021	1.42808e-11
NLRP2	ENSG00000275399	-5.00524	1.43028e-11
GCSH	ENSG00000140905	-2.07186	1.44569e-11
HELZ2	ENSG00000130589	1.62807	1.47611e-11
MLLT3	ENSG00000171843	1.5101	1.52234e-11
ITGBL1	ENSG00000198542	1.20619	1.65236e-11
RPS20P14	ENSG00000223803	2.0267	1.70136e-11
NDUFB8	ENSG00000166136	1.61075	1.76693e-11
MAGEB2	ENSG00000099399	2.16631	1.88204e-11
TSPAN10	ENSG00000182612	-2.08664	2.04232e-11
SYTL5	ENSG00000147041	-3.03463	2.08253e-11
BRINP1	ENSG00000078725	-2.07453	2.1379e-11
SLC8A1	ENSG00000183023	1.63926	2.15465e-11
TUBB4A	ENSG00000104833	-1.70131	2.17701e-11
ADGRG6	ENSG00000112414	2.45344	2.25078e-11
PABPN1	ENSG00000100836	-1.16446	2.60343e-11
GDAP1	ENSG00000104381	-3.08249	2.60343e-11
SHROOM2	ENSG00000146950	-1.5419	2.8107e-11
PSMG1	ENSG00000183527	-1.3669	2.87708e-11
GYS1	ENSG00000104812	-1.39573	2.9446e-11
IFNB1	ENSG00000171855	8.86721	2.98691e-11
IFNL1	ENSG00000182393	8.80053	3.55798e-11
HOXA7	ENSG00000122592	-2.90004	3.71468e-11
SLC35D2	ENSG00000130958	1.58218	3.72142e-11
CYP2J2	ENSG00000134716	-3.50892	4.27205e-11
MARCO	ENSG00000019169	3.42485	4.33054e-11
CBX6	ENSG00000183741	-1.1667	4.33054e-11
SEMA3F	ENSG00000001617	1.06767	4.41672e-11
PRSS12	ENSG00000164099	-1.60715	4.45767e-11
IRGQ	ENSG00000167378	-1.43545	4.55984e-11
EMILIN2	ENSG00000132205	-3.37235	4.60019e-11
F11R	ENSG00000158769	-2.67553	4.82648e-11
CHST1	ENSG00000175264	1.83961	4.99393e-11
MAGEE1	ENSG00000198934	-7.6881	5.04126e-11
VAMP5	ENSG00000168899	1.87455	5.1433e-11
PLXDC2	ENSG00000120594	-1.77371	6.60329e-11
C1orf198	ENSG00000119280	-1.5404	6.95123e-11
CHAF1B	ENSG00000159259	-1.60396	6.95123e-11
RASA1	ENSG00000145715	1.74678	7.21108e-11
STAR	ENSG00000147465	-1.81116	7.67981e-11
UBE2S	ENSG00000108106	1.46993	7.85063e-11
PARD6G	ENSG00000178184	-2.01315	7.9576e-11
AGMAT	ENSG00000116771	-5.68214	7.98451e-11
OBSCN	ENSG00000154358	-1.763	8.94229e-11
TP53	ENSG00000141510	-1.55724	9.03524e-11
AC055811.4	AC055811.4	-1.80416	9.04626e-11
PARP14	ENSG00000173193	1.87282	9.10771e-11
AC007381.1	AC007381.1	5.32793	9.36071e-11
HSPB7	ENSG00000173641	-1.91623	9.50101e-11
CAPN5	ENSG00000149260	-1.25252	9.69117e-11
ALDH1A1	ENSG00000165092	6.31325	1.08851e-10
ADAP1	ENSG00000105963	2.13235	1.16942e-10
CNN1	ENSG00000130176	-1.50811	1.19811e-10
HLA-B	ENSG00000206450	1.77986	1.22214e-10
GPNMB	ENSG00000136235	-1.77636	1.23522e-10
TAF10	ENSG00000166337	1.65699	1.29355e-10
HOXD4	ENSG00000170166	-2.44498	1.29819e-10
MRAP2	ENSG00000135324	-5.60995	1.29819e-10
TCF7L2	ENSG00000148737	-1.16412	1.33805e-10
MT-CO3	ENSG00000198938	-1.3153	1.34903e-10
DYRK1A	ENSG00000157540	-1.28694	1.39079e-10
CXCL11	ENSG00000169248	7.42287	1.40189e-10
MRAS	ENSG00000158186	-1.2932	1.44003e-10
MGARP	ENSG00000137463	-1.71966	1.44183e-10
LONRF1	ENSG00000154359	1.49465	1.4443e-10
ECHDC2	ENSG00000121310	-1.70884	1.46333e-10
LINC01578	LINC01578	1.34158	1.57752e-10
TMPRSS15	ENSG00000154646	6.40122	1.59112e-10
FP236383.4	FP236383.4	9.02037	1.71076e-10
GATAD2B	ENSG00000261992	-1.55874	1.73831e-10
MEF2C	ENSG00000081189	-5.02751	1.7761e-10
CGREF1	ENSG00000138028	-7.30798	1.93179e-10
USP43	ENSG00000154914	1.6573	1.97857e-10
POGK	ENSG00000143157	-1.12866	2.02503e-10
LINC00595	ENSG00000230417	2.14102	2.06727e-10
HOXB-AS3	ENSG00000233101	-2.56727	2.09466e-10
LINC00680	ENSG00000215190	-2.20756	2.19503e-10
ERBB3	ENSG00000065361	-1.82989	2.20015e-10
SAC3D1	ENSG00000168061	1.14803	2.20509e-10
FOXN3	ENSG00000053254	-1.25788	2.26773e-10
AL365181.3	AL365181.3	-1.3404	2.34601e-10
DOCK4	ENSG00000128512	1.92525	2.3708e-10
TNFRSF11B	ENSG00000164761	1.11641	2.40371e-10
SNHG4	ENSG00000281398	-1.64869	2.44086e-10
KLHDC8B	ENSG00000185909	1.4257	2.66771e-10
HOMER1	ENSG00000152413	-1.96652	2.66771e-10
SUGCT	ENSG00000175600	-2.29566	3.02414e-10
FP671120.8	FP671120.8	4.73196	3.06842e-10
SERHL2	ENSG00000183569	-2.81566	3.1758e-10
SCAMP5	ENSG00000198794	-2.67444	3.40152e-10
EVI2B	ENSG00000185862	2.12317	3.53919e-10
GNL2	ENSG00000134697	1.41364	3.73667e-10
ST6GALNAC5	ENSG00000117069	-1.91603	3.87259e-10
CCDC61	ENSG00000104983	1.21543	3.9237e-10
CKB	ENSG00000166165	-1.0831	3.92792e-10
OARD1	ENSG00000124596	1.31663	3.94974e-10
PAX7	ENSG00000009709	1.70214	4.01617e-10
UBAP2L	ENSG00000143569	-1.34627	4.01617e-10
HES7	ENSG00000179111	3.58972	4.03112e-10
RBPMS	ENSG00000157110	-1.72942	4.03112e-10
FN3K	ENSG00000167363	-4.98804	4.03112e-10
NXPH2	ENSG00000144227	-1.27382	4.12013e-10
HS3ST3A1	ENSG00000153976	1.26196	4.16075e-10
UNG	ENSG00000076248	-1.13137	4.53054e-10
KLHL4	ENSG00000102271	2.4944	5.04662e-10
LRFN5	ENSG00000165379	4.72885	5.4114e-10
ICAM5	ENSG00000105376	2.58822	5.4114e-10
ZNF395	ENSG00000186918	-1.2719	5.47253e-10
RORA	ENSG00000069667	2.9828	5.68392e-10
FN1	ENSG00000115414	-1.14223	5.99376e-10
HMOX1	ENSG00000100292	2.166	6.22166e-10
HMG20B	ENSG00000064961	1.20006	6.44684e-10
GPRC5A	ENSG00000013588	-1.21902	6.57269e-10
PRLR	ENSG00000113494	2.2698	6.65807e-10
ALDH1A3	ENSG00000184254	-1.43504	6.71182e-10
TMEM40	ENSG00000088726	1.43042	7.0578e-10
LONRF3	ENSG00000175556	2.74582	7.08652e-10
FERMT1	ENSG00000101311	-1.41193	7.14114e-10
DACT1	ENSG00000165617	-3.02867	7.28329e-10
HUNK	ENSG00000142149	-7.35911	7.38829e-10
CREB3L3	ENSG00000060566	8.1761	7.49137e-10
PDCD1LG2	ENSG00000197646	1.24291	8.14761e-10
RIMS1	ENSG00000079841	-2.32257	8.15776e-10
HLCS	ENSG00000159267	-1.15164	8.25321e-10
PYGL	ENSG00000100504	-1.32598	8.25321e-10
H1-0	ENSG00000189060	-1.57506	8.25321e-10
NUAK1	ENSG00000074590	-1.23797	8.87529e-10
ERFE	ENSG00000178752	-2.11616	8.87547e-10
TRHDE	ENSG00000072657	-2.04565	9.15559e-10
MYDGF	ENSG00000074842	1.04582	9.53281e-10
SH2B2	ENSG00000160999	2.06394	9.74913e-10
ACACB	ENSG00000076555	-1.41229	1.02088e-09
DVL1	ENSG00000107404	1.0637	1.02248e-09
HAPLN3	ENSG00000140511	-1.71462	1.05666e-09
DLX5	ENSG00000105880	-2.15369	1.10671e-09
GPS2	ENSG00000288325	2.11069	1.1137e-09
NAP1L3	ENSG00000186310	-5.29559	1.14886e-09
AC078819.1	AC078819.1	-1.67817	1.16583e-09
EML2	ENSG00000125746	1.0688	1.18045e-09
KRT34	ENSG00000262045	2.07558	1.2186e-09
CARNS1	ENSG00000172508	-4.45157	1.24503e-09
MAGEA12	ENSG00000213401	1.55355	1.25224e-09
RPL10P9	ENSG00000233913	1.59383	1.26434e-09
MAD2L2	ENSG00000116670	1.52789	1.26434e-09
ATP5ME	ENSG00000169020	1.71284	1.30833e-09
PPFIA4	ENSG00000143847	-1.93098	1.30833e-09
JUNB	ENSG00000171223	1.49008	1.34451e-09
B4GALNT4	ENSG00000182272	-3.78037	1.38896e-09
NDUFAF8	ENSG00000224877	1.55271	1.39718e-09
YLPM1	ENSG00000119596	-1.17862	1.40732e-09
COL4A5	ENSG00000188153	1.2949	1.40746e-09
DCAF8L2	ENSG00000189186	8.22903	1.41579e-09
ZNF512B	ENSG00000196700	-1.83263	1.46954e-09
DTNA	ENSG00000134769	1.53091	1.47598e-09
MAPK11	ENSG00000185386	1.20352	1.62545e-09
STX11	ENSG00000135604	1.51568	1.68038e-09
GCKR	ENSG00000084734	1.53971	1.76864e-09
C3	ENSG00000125730	1.58968	1.7994e-09
ZNF827	ENSG00000151612	-1.32486	1.86469e-09
ZC3H4	ENSG00000130749	-1.19638	1.88198e-09
KDM5B	ENSG00000117139	-1.19221	2.13097e-09
P2RY2	ENSG00000175591	1.06872	2.18618e-09
CD74	ENSG00000019582	1.94362	2.19004e-09
HMGN2P3	ENSG00000230330	-2.14733	2.20999e-09
KCTD8	ENSG00000183783	-4.11878	2.25273e-09
HLA-DRB1	ENSG00000229074	7.99226	2.35866e-09
EPB41L1	ENSG00000088367	-1.11688	2.36233e-09
ALPP	ENSG00000163283	-6.02022	2.47822e-09
AC114491.1	AC114491.1	3.67846	2.48989e-09
SLC2A13	ENSG00000151229	1.65479	2.63356e-09
DLX6	ENSG00000006377	-1.95992	2.64416e-09
G0S2	ENSG00000123689	-1.77362	2.67409e-09
SNAPC5	ENSG00000174446	1.14345	2.70068e-09
ADSS1	ENSG00000185100	-4.14254	2.70068e-09
EEF1A1P11	ENSG00000228502	4.29309	2.70922e-09
PIM1	ENSG00000137193	1.23374	2.74984e-09
AFF2	ENSG00000155966	-2.34741	2.76704e-09
OR2T33	ENSG00000177212	2.42899	3.12199e-09
GSTM2	ENSG00000213366	-4.08112	3.16717e-09
AP006623.1	AP006623.1	-2.79029	3.22345e-09
BTN3A2	ENSG00000186470	1.04231	3.30879e-09
H2BC4	ENSG00000180596	1.86003	3.31477e-09
ID3	ENSG00000283060	-1.17424	3.43748e-09
RIBC2	ENSG00000128408	2.95752	3.45711e-09
GRIP1	ENSG00000155974	-2.23567	3.48153e-09
PXDNL	ENSG00000147485	4.06587	3.52295e-09
CDC20P1	ENSG00000231007	2.72112	3.54087e-09
IGFBP4	ENSG00000141753	1.4417	3.56802e-09
FTH1P8	ENSG00000219507	2.67564	3.86089e-09
PBX1	ENSG00000185630	-1.61746	4.13234e-09
AL354743.1	AL354743.1	-7.88773	4.1597e-09
TMEM238	ENSG00000233493	5.91304	4.24816e-09
POGZ	ENSG00000143442	-1.03212	4.6021e-09
EFL1	ENSG00000140598	1.32777	4.61979e-09
ADCYAP1	ENSG00000141433	-3.95812	4.82129e-09
MLLT11	ENSG00000213190	-1.41867	4.89515e-09
SNX27	ENSG00000143376	-1.09465	5.10297e-09
SPTBN2	ENSG00000173898	1.30589	5.30027e-09
MT-ND1	ENSG00000198888	-1.33794	5.39298e-09
CD163L1	ENSG00000177675	1.7929	5.43e-09
MAGEC2	ENSG00000046774	4.56743	5.75487e-09
SETD4	ENSG00000185917	-1.29395	5.8209e-09
HNF4G	ENSG00000164749	8.01094	5.91309e-09
PRPF3	ENSG00000117360	-1.08993	5.91309e-09
RPS21	ENSG00000171858	1.48801	5.99055e-09
FAM149A	ENSG00000109794	-2.99978	6.41879e-09
NINL	ENSG00000101004	-3.09432	6.7343e-09
SH3PXD2A	ENSG00000107957	-1.00418	6.75175e-09
S100A14	ENSG00000189334	3.67907	6.83962e-09
KRT16P6	ENSG00000226145	7.81823	7.06773e-09
ZRANB3	ENSG00000121988	1.81911	7.25546e-09
KCNS3	ENSG00000170745	-1.27184	7.34222e-09
BRD3OS	ENSG00000235106	-1.5476	7.40982e-09
LINC01391	ENSG00000244578	-3.14435	7.40982e-09
PTGIR	ENSG00000160013	1.98563	7.76445e-09
LINC01505	ENSG00000234323	2.4085	7.78036e-09
CARD19	ENSG00000165233	1.08939	7.85984e-09
FAM120C	ENSG00000184083	-1.24295	8.1566e-09
TMTC2	ENSG00000179104	1.33912	8.50197e-09
CELF2	ENSG00000048740	-1.24168	8.50197e-09
GATD1	ENSG00000177225	-1.25506	8.66669e-09
PALM	ENSG00000099864	-2.77852	8.68868e-09
AC044787.1	AC044787.1	1.81475	9.11721e-09
AL049840.5	AL049840.5	-2.8777	9.17018e-09
GCLM	ENSG00000023909	1.3135	9.21519e-09
SIRLNT	ENSG00000253802	2.42591	9.61412e-09
ARMH4	ENSG00000139971	-1.13557	9.91763e-09
WNT5A	ENSG00000114251	-1.16016	1.00075e-08
NR2F2	ENSG00000185551	-1.20055	1.02749e-08
ME3	ENSG00000151376	1.08836	1.08226e-08
AC103740.1	AC103740.1	-3.30674	1.19652e-08
MID2	ENSG00000080561	1.26503	1.23634e-08
KLF5	ENSG00000102554	-1.27108	1.23634e-08
LINC01435	ENSG00000229981	3.73481	1.28484e-08
BEAN1	ENSG00000166546	2.16173	1.29214e-08
LANCL3	ENSG00000147036	-2.12287	1.31033e-08
PSMC2P1	ENSG00000240854	3.0353	1.31933e-08
METTL27	ENSG00000165171	1.1136	1.33042e-08
PPIAP29	ENSG00000214975	2.15169	1.3527e-08
CYP2U1	ENSG00000155016	-1.22362	1.36302e-08
TNFRSF9	ENSG00000049249	2.31845	1.40486e-08
ZNF697	ENSG00000143067	1.43022	1.43758e-08
GALNT3	ENSG00000115339	1.16315	1.50455e-08
MMP24	ENSG00000125966	-1.68943	1.54536e-08
PDZRN3	ENSG00000121440	-6.795	1.56521e-08
HEPH	ENSG00000089472	-3.1006	1.57358e-08
METRNL	ENSG00000275031	1.18442	1.58856e-08
PRDM11	ENSG00000019485	-1.40039	1.58856e-08
RAB36	ENSG00000100228	-5.78991	1.58856e-08
EGLN1	ENSG00000135766	1.93211	1.60241e-08
SPANXD	ENSG00000196406	7.63525	1.64027e-08
AC016739.1	AC016739.1	1.46922	1.64027e-08
EDARADD	ENSG00000186197	2.37553	1.68034e-08
ERAP2	ENSG00000164308	1.24427	1.7207e-08
TNS3	ENSG00000136205	-1.05236	1.72804e-08
EEF1A2	ENSG00000101210	-4.61041	1.78238e-08
FOXF2	ENSG00000137273	-6.58754	1.79364e-08
AL731577.2	AL731577.2	3.11736	1.81754e-08
LINC02241	ENSG00000251629	2.28879	1.83363e-08
NELL2	ENSG00000184613	-1.3847	1.8898e-08
RPSAP58	ENSG00000288920	-1.36457	1.90526e-08
RAB11FIP4	ENSG00000131242	-2.98909	2.01562e-08
KSR1	ENSG00000141068	-1.55854	2.02619e-08
GAREM1	ENSG00000141441	-2.06212	2.05731e-08
TSPAN1	ENSG00000117472	1.79715	2.12136e-08
CXCL2	ENSG00000081041	1.90702	2.18017e-08
LPP-AS2	ENSG00000270959	-2.22087	2.19652e-08
MMP19	ENSG00000123342	1.64476	2.23493e-08
SNHG26	ENSG00000228649	-2.0263	2.24378e-08
AC034236.1	AC034236.1	1.41594	2.33499e-08
SV2A	ENSG00000159164	-1.64301	2.3759e-08
TSR3	ENSG00000007520	1.07822	2.45538e-08
LGALS1	ENSG00000100097	1.25183	2.50915e-08
PDCD6	ENSG00000249915	-1.31993	2.50915e-08
FAUP1	ENSG00000235297	2.71869	2.5233e-08
NCAPH	ENSG00000121152	-1.0113	2.70215e-08
GET1	ENSG00000182093	-1.18276	2.76771e-08
TLNRD1	ENSG00000140406	1.18978	3.0226e-08
C1orf226	ENSG00000239887	-1.32138	3.17739e-08
CTNND1	ENSG00000198561	-1.20191	3.2094e-08
PMM2	ENSG00000140650	-1.43897	3.34974e-08
PPP1R14B	ENSG00000173457	1.13358	3.37267e-08
GAL3ST4	ENSG00000197093	1.84496	3.3838e-08
RNF24	ENSG00000101236	1.0579	3.41713e-08
SLC15A3	ENSG00000110446	1.89032	3.46194e-08
GAMT	ENSG00000130005	-1.18711	3.47757e-08
LITAF	ENSG00000189067	-1.12562	3.49464e-08
C2orf72	ENSG00000204128	-2.72737	3.51926e-08
TRHDE-AS1	ENSG00000236333	-2.50955	3.55642e-08
PID1	ENSG00000153823	-1.30061	3.62559e-08
ACTBP11	ENSG00000188460	1.74158	3.64174e-08
MPZL3	ENSG00000160588	1.92648	4.07854e-08
MEST	ENSG00000106484	-1.01392	4.11335e-08
RFLNB	ENSG00000283979	-1.47144	4.13643e-08
SLC27A2	ENSG00000140284	-5.44938	4.22648e-08
AL590438.1	AL590438.1	-2.54556	4.31868e-08
HMGA2	ENSG00000149948	-1.24264	4.37417e-08
HOXC8	ENSG00000037965	-2.86619	4.60328e-08
DTWD2	ENSG00000169570	-1.25273	4.69065e-08
ST3GAL2	ENSG00000157350	1.00428	4.76789e-08
PDGFA	ENSG00000197461	1.03439	4.79014e-08
RNF157	ENSG00000141576	-1.82658	4.87222e-08
ESYT3	ENSG00000158220	-1.49514	4.95029e-08
CTBP1-AS	ENSG00000280927	-2.98311	4.95281e-08
PCDH15	ENSG00000150275	2.95012	4.97242e-08
TFPI	ENSG00000003436	1.66192	5.05415e-08
SP5	ENSG00000204335	1.50405	5.08297e-08
AC078850.1	AC078850.1	1.68083	5.15877e-08
RTP4	ENSG00000136514	2.50746	5.43516e-08
NOVA1	ENSG00000139910	2.83581	5.75556e-08
GRK2	ENSG00000173020	1.05566	6.06747e-08
STK32B	ENSG00000152953	-3.15561	6.14235e-08
RHEBL1	ENSG00000167550	1.69072	6.18302e-08
GJA3	ENSG00000121743	-2.7198	6.19081e-08
PCDHGA10	ENSG00000253846	-2.87405	6.59627e-08
PPIAP22	ENSG00000198618	-1.38051	6.77646e-08
RPL13AP25	ENSG00000136149	1.62719	6.83412e-08
PCDH10	ENSG00000138650	1.2715	6.86358e-08
LFNG	ENSG00000106003	1.02055	6.86692e-08
EPHX4	ENSG00000172031	-3.46968	6.86692e-08
KIAA1549	ENSG00000122778	-1.03791	6.95578e-08
POMT1	ENSG00000130714	-1.11339	7.00112e-08
HOXC13	ENSG00000123364	-1.94908	7.05252e-08
ARID3A	ENSG00000116017	1.39825	7.32421e-08
CA8	ENSG00000178538	7.66258	7.34506e-08
HMGN1	ENSG00000205581	-1.19235	7.45222e-08
ELL2	ENSG00000118985	1.0303	7.72259e-08
PAMR1	ENSG00000149090	-3.65418	7.78633e-08
PCDH1	ENSG00000156453	1.95629	7.92055e-08
TNFSF12	ENSG00000239697	1.41385	8.04455e-08
NT5M	ENSG00000205309	1.87688	8.05369e-08
WASF3	ENSG00000132970	-1.84654	8.10497e-08
FRMPD4	ENSG00000169933	1.88016	8.12768e-08
B3GALT5	ENSG00000183778	-7.47908	8.13988e-08
SGCD	ENSG00000170624	-7.47515	8.2965e-08
MGAM	ENSG00000282607	3.43882	8.30712e-08
COCH	ENSG00000100473	-7.2682	8.39418e-08
HOXB6	ENSG00000108511	-1.55908	8.44298e-08
TNFRSF19	ENSG00000127863	-1.41714	8.6092e-08
PSG1	ENSG00000231924	-2.02579	8.6092e-08
FAXC	ENSG00000146267	-3.53205	8.66368e-08
CRYBG1	ENSG00000112297	1.62422	8.7761e-08
MOB3B	ENSG00000120162	2.32597	8.85868e-08
LONRF2	ENSG00000170500	-7.35479	8.88038e-08
EXOG	ENSG00000157036	-1.13613	8.88415e-08
CICP14	ENSG00000281490	-1.45099	9.16167e-08
HMGCS1	ENSG00000112972	1.26546	9.22717e-08
TFRC	ENSG00000072274	-1.7147	9.30746e-08
PRKCA	ENSG00000154229	-1.06545	9.70901e-08
AL138479.2	AL138479.2	-2.82358	9.81795e-08
HMGB1P10	ENSG00000213707	-1.93988	1.00369e-07
INAFM1	ENSG00000257704	2.05682	1.00791e-07
DDX39B	ENSG00000237889	-1.30637	1.03465e-07
SLC23A2	ENSG00000089057	-1.14794	1.04364e-07
WIPF3	ENSG00000122574	-2.3022	1.04616e-07
VKORC1	ENSG00000167397	1.54642	1.08029e-07
CST3	ENSG00000101439	1.04785	1.08549e-07
H2BC11	ENSG00000124635	1.65883	1.09973e-07
AGPAT2	ENSG00000169692	1.00009	1.14737e-07
FOXRED2	ENSG00000100350	-1.05164	1.19827e-07
HAUS6P3	ENSG00000235454	3.03235	1.21677e-07
LRFN4	ENSG00000173621	1.7982	1.21677e-07
SYT14	ENSG00000143469	-1.76656	1.22738e-07
DBH	ENSG00000123454	-1.53936	1.23088e-07
CACNA2D3	ENSG00000157445	-1.50046	1.2698e-07
CHPF	ENSG00000123989	1.152	1.27841e-07
ANKRA2	ENSG00000164331	1.15588	1.28885e-07
AC240274.1	AC240274.1	-1.18715	1.31718e-07
SNN	ENSG00000184602	-1.42426	1.328e-07
ANKRD28	ENSG00000206560	1.54628	1.33048e-07
DLX6-AS1	ENSG00000231764	-2.74576	1.33575e-07
ENDOG	ENSG00000167136	1.97714	1.38025e-07
PPP1R35	ENSG00000160813	1.24285	1.38654e-07
GDF15	ENSG00000130513	1.77209	1.41395e-07
NTN4	ENSG00000074527	1.61858	1.41523e-07
AC022034.1	AC022034.1	-1.44591	1.42382e-07
GOLGA7B	ENSG00000155265	-2.87452	1.42382e-07
NUP210	ENSG00000132182	-3.59992	1.53296e-07
ATP6V0E2	ENSG00000171130	-1.30059	1.53389e-07
EGR1	ENSG00000120738	1.53961	1.53668e-07
CTSF	ENSG00000174080	-7.31008	1.53815e-07
ITPR1	ENSG00000150995	-1.18849	1.54423e-07
MT-TG	ENSG00000210164	-2.49652	1.59441e-07
ANXA1	ENSG00000135046	1.71396	1.59711e-07
AC073861.1	AC073861.1	1.58515	1.61745e-07
GAS5	ENSG00000234741	1.01794	1.61745e-07
ANTKMT	ENSG00000103254	1.94264	1.64222e-07
MRPS24	ENSG00000062582	1.40468	1.64905e-07
RNF150	ENSG00000170153	-3.49398	1.67324e-07
ABHD3	ENSG00000158201	-1.25979	1.70245e-07
MFAP4	ENSG00000166482	-2.06888	1.77249e-07
DPY19L2P2	ENSG00000282026	-3.25482	1.79186e-07
GCH1	ENSG00000131979	1.07129	1.80582e-07
PDCD4	ENSG00000150593	1.34696	1.80856e-07
P3H4	ENSG00000141696	1.0147	1.84149e-07
LZTS1	ENSG00000061337	-1.62355	1.84286e-07
HR	ENSG00000168453	2.09632	1.88629e-07
BRI3	ENSG00000164713	1.07834	1.92008e-07
GFPT2	ENSG00000131459	1.55133	2.07661e-07
AC103746.1	AC103746.1	-3.34468	2.09467e-07
TMEM179B	ENSG00000185475	-1.31818	2.11959e-07
BTG1	ENSG00000133639	1.1939	2.16011e-07
IL15RA	ENSG00000134470	1.05973	2.16363e-07
CDK17	ENSG00000059758	1.2118	2.18093e-07
PLPPR4	ENSG00000117600	-2.64029	2.18293e-07
AC113191.1	AC113191.1	-1.66198	2.22694e-07
MAGEA3	ENSG00000221867	1.23108	2.22738e-07
PCDH9	ENSG00000184226	1.94435	2.26482e-07
TRPM2	ENSG00000142185	-2.09848	2.30645e-07
BBS5	ENSG00000163093	-1.50764	2.47262e-07
GATA6	ENSG00000141448	-1.34375	2.48481e-07
MAOA	ENSG00000189221	1.21632	2.58858e-07
RPL21P28	ENSG00000220749	2.02385	2.61373e-07
CSAG1	ENSG00000198930	1.59787	2.66204e-07
KAZN-AS1	ENSG00000234593	3.08468	2.88835e-07
LPCAT1	ENSG00000275079	-1.11144	2.88911e-07
KATNAL2	ENSG00000167216	-2.91592	2.94626e-07
ANTXR2	ENSG00000163297	1.13773	2.97924e-07
MFAP3L	ENSG00000198948	-3.78711	3.07771e-07
RAP1GAP2	ENSG00000132359	1.02377	3.13322e-07
WDR73	ENSG00000177082	-1.43987	3.1839e-07
CORO2B	ENSG00000103647	1.52911	3.20414e-07
FAM24B	ENSG00000213185	1.21606	3.2052e-07
PSG5	ENSG00000204941	-1.26898	3.2607e-07
TMEM131L	ENSG00000121210	-1.06451	3.36529e-07
BTBD10	ENSG00000148925	1.08841	3.37553e-07
TPI1P1	ENSG00000226415	-1.49262	3.51017e-07
CBARP	ENSG00000099625	1.47587	3.69832e-07
ARL9	ENSG00000196503	1.8858	3.74488e-07
BIRC3	ENSG00000023445	2.25331	3.75526e-07
CIAO2B	ENSG00000166595	1.27207	3.85163e-07
PSMB9	ENSG00000239836	1.48175	3.86727e-07
PRDM8	ENSG00000152784	1.44719	4.06002e-07
AC018738.1	AC018738.1	2.41376	4.06429e-07
TPCN1	ENSG00000186815	-1.0089	4.06429e-07
AC104794.3	AC104794.3	1.95293	4.07499e-07
TNRC6B	ENSG00000100354	-1.08316	4.10791e-07
MPZL2	ENSG00000149573	2.75447	4.12361e-07
MT-TC	ENSG00000210140	1.583	4.15834e-07
AC010198.2	AC010198.2	-1.15763	4.17578e-07
AL355032.1	AL355032.1	-1.31127	4.28085e-07
SHISAL1	ENSG00000138944	-1.44055	4.28085e-07
ALKBH7	ENSG00000125652	1.39772	4.30294e-07
CSKMT	ENSG00000214756	-1.96409	4.33498e-07
HOXB5	ENSG00000120075	-1.85375	4.36324e-07
STEAP2	ENSG00000157214	-2.01487	4.37189e-07
LINC00842	ENSG00000285294	-1.31306	4.51616e-07
PRXL2A	ENSG00000122378	-3.81528	4.57153e-07
SEM1	ENSG00000127922	1.01816	4.60747e-07
CRAT	ENSG00000095321	1.04105	4.8557e-07
HNRNPA1P10	ENSG00000214223	-1.22558	4.9208e-07
TNFAIP3	ENSG00000118503	1.56982	4.93912e-07
WNK4	ENSG00000126562	1.84151	5.3373e-07
LANCL2	ENSG00000132434	-1.33212	5.37036e-07
ASTN1	ENSG00000152092	-7.03025	5.44797e-07
AC092279.1	AC092279.1	-1.59822	5.48347e-07
CSF2RB	ENSG00000100368	-6.2728	5.50056e-07
C9orf64	ENSG00000165118	-1.33001	5.58199e-07
PDXP	ENSG00000241360	4.33613	5.65495e-07
RPS28P7	ENSG00000227097	1.32856	5.65495e-07
WLS	ENSG00000116729	-1.43767	5.74545e-07
SPTB	ENSG00000070182	-1.95951	5.81106e-07
SEMA3E	ENSG00000170381	1.39765	5.89077e-07
PGAM1	ENSG00000171314	-1.03819	5.89077e-07
HLA-C	ENSG00000206435	1.46834	5.92577e-07
HS6ST2	ENSG00000171004	-7.02695	5.95019e-07
LSR	ENSG00000105699	-1.42684	5.97802e-07
ZNF880	ENSG00000221923	-7.09818	6.15245e-07
SOCS1	ENSG00000185338	2.19489	6.21629e-07
TUBAP2	ENSG00000284997	2.12572	6.29289e-07
ATP5PO	ENSG00000241837	1.01565	6.59599e-07
MPP2	ENSG00000108852	-1.31321	7.26305e-07
BBC3	ENSG00000105327	1.64088	7.28961e-07
AC011369.2	AC011369.2	3.34262	7.34888e-07
COL27A1	ENSG00000196739	1.45583	7.39522e-07
TRABD2B	ENSG00000269113	1.79351	7.55568e-07
ZC3H6	ENSG00000188177	1.42869	7.71076e-07
RPL23P8	ENSG00000219451	2.77715	7.74853e-07
MOXD1	ENSG00000079931	-1.02397	7.9824e-07
EEF1DP1	ENSG00000288278	3.15244	8.04357e-07
TSPYL4	ENSG00000187189	-1.64584	8.17366e-07
SLPI	ENSG00000124107	2.73788	8.3413e-07
NDST1	ENSG00000070614	-1.15534	8.40327e-07
AL139100.2	AL139100.2	1.65333	8.43683e-07
SF3B4	ENSG00000143368	-1.33884	8.43683e-07
ZFYVE28	ENSG00000159733	1.8234	8.52532e-07
CFD	ENSG00000274619	2.54615	8.79269e-07
TNFAIP2	ENSG00000185215	1.02768	8.79269e-07
FOXL2NB	ENSG00000206262	-1.1902	8.80733e-07
SESN3	ENSG00000149212	-2.60917	8.94731e-07
BTN3A1	ENSG00000026950	1.00311	8.99395e-07
AC008966.3	AC008966.3	4.13746	9.08447e-07
SNAP91	ENSG00000065609	-6.77304	9.11194e-07
ALDOA	ENSG00000149925	-1.67018	9.177e-07
AC099560.2	AC099560.2	3.15086	9.35824e-07
CISH	ENSG00000114737	2.09369	9.38392e-07
NOP14-AS1	ENSG00000249673	-1.19581	9.38392e-07
NUDT19	ENSG00000213965	-1.11806	9.43678e-07
TNFSF4	ENSG00000117586	1.28091	9.59573e-07
CDK1	ENSG00000170312	1.02543	9.71596e-07
EEF1A1P5	ENSG00000196205	-1.03643	9.71596e-07
GPX1P1	ENSG00000197582	-2.00069	9.72097e-07
FBXL5	ENSG00000118564	1.14106	9.73647e-07
SOX4	ENSG00000124766	-1.62285	1.00921e-06
MT-TL1	ENSG00000209082	-1.47461	1.00995e-06
YIF1B	ENSG00000167645	1.05098	1.02106e-06
MAP2K6	ENSG00000108984	-3.02709	1.02674e-06
RADIL	ENSG00000157927	-3.71604	1.03032e-06
DNPH1	ENSG00000112667	1.20326	1.04083e-06
PHF7	ENSG00000010318	1.12184	1.041e-06
AC012531.1	AC012531.1	-2.95794	1.04679e-06
SYNPO	ENSG00000171992	-1.06229	1.05726e-06
JMJD8	ENSG00000161999	-1.26233	1.07047e-06
C9orf72	ENSG00000147894	1.38558	1.07502e-06
GTF2I	ENSG00000263001	-1.04751	1.08796e-06
ZNF787	ENSG00000142409	1.05187	1.09035e-06
MREG	ENSG00000118242	-1.64413	1.09736e-06
KRBA1	ENSG00000133619	-6.78358	1.10355e-06
PITX1	ENSG00000069011	1.11742	1.1101e-06
L3MBTL1	ENSG00000185513	-3.17453	1.11921e-06
CDYL2	ENSG00000166446	1.56504	1.12465e-06
WDR66	WDR66	-1.12102	1.12465e-06
BCHE	ENSG00000114200	2.38799	1.14e-06
LMOD1	ENSG00000163431	-2.1428	1.1733e-06
NT5E	ENSG00000135318	1.1267	1.1822e-06
GPRC5C	ENSG00000170412	-6.99534	1.18663e-06
ELOVL4	ENSG00000118402	-1.35864	1.22315e-06
PDIK1L	ENSG00000175087	1.43257	1.22592e-06
SUPT6H	ENSG00000109111	-1.04254	1.25205e-06
CERCAM	ENSG00000167123	1.04796	1.2589e-06
SYT11	ENSG00000132718	-1.1073	1.32145e-06
AC018638.1	AC018638.1	-2.13362	1.32145e-06
SRRM2	ENSG00000167978	-1.02054	1.33219e-06
SDF2L1	ENSG00000128228	1.52017	1.33998e-06
ARHGAP26	ENSG00000145819	1.16119	1.36259e-06
SYNPO2	ENSG00000172403	-1.26421	1.38225e-06
AC125232.1	AC125232.1	3.20928	1.41569e-06
HAS3	ENSG00000103044	-1.90701	1.44274e-06
TFPI2	ENSG00000105825	3.5329	1.45418e-06
CUTC	ENSG00000119929	1.02962	1.46991e-06
SNCA	ENSG00000145335	1.22479	1.47655e-06
CCDC84	CCDC84	-1.05375	1.47655e-06
AUXG01000058.1	AUXG01000058.1	-2.26855	1.47655e-06
MYH10	ENSG00000133026	-2.10816	1.48195e-06
SNHG6	ENSG00000245910	1.04593	1.5169e-06
AC022211.4	AC022211.4	-2.79005	1.53167e-06
LRP1	ENSG00000123384	-1.13515	1.60279e-06
EPSTI1	ENSG00000133106	1.34178	1.62037e-06
MAEA	ENSG00000090316	-1.02569	1.62037e-06
NDNF	ENSG00000173376	-4.04808	1.72122e-06
ZP3	ENSG00000188372	4.31768	1.73206e-06
GNG2	ENSG00000186469	-1.89941	1.74148e-06
AC245041.1	AC245041.1	-1.44928	1.76263e-06
PPP1R1C	ENSG00000150722	4.10302	1.7785e-06
KRT18	ENSG00000111057	-1.09161	1.81499e-06
ETNK2	ENSG00000143845	-1.95841	1.81597e-06
AC092604.1	AC092604.1	7.03072	1.85215e-06
COL18A1	ENSG00000182871	-1.14437	1.86382e-06
HCAR1	ENSG00000196917	-6.60342	1.89345e-06
PRRX1	ENSG00000116132	-1.50334	1.9386e-06
SMOC2	ENSG00000112562	6.9977	1.99478e-06
MR1	ENSG00000153029	1.10699	2.02342e-06
CDC42SE1	ENSG00000197622	-1.34946	2.09536e-06
PARM1	ENSG00000169116	-1.74268	2.09781e-06
EPHB2	ENSG00000133216	-1.53545	2.09937e-06
AC104024.2	AC104024.2	-2.46433	2.11064e-06
MT2P1	ENSG00000278061	2.14362	2.13562e-06
POLR1A	ENSG00000068654	-1.01934	2.22331e-06
CBR1	ENSG00000159228	-1.01715	2.23051e-06
TMEM258	ENSG00000134825	1.21298	2.25399e-06
ACAT2	ENSG00000120437	-1.15111	2.29234e-06
CCL4	ENSG00000277943	6.99658	2.31776e-06
VGF	ENSG00000128564	2.674	2.34523e-06
AC137932.1	AC137932.1	-2.20636	2.43721e-06
ZNRF2	ENSG00000180233	1.38499	2.46094e-06
BEX4	ENSG00000102409	-2.33618	2.49556e-06
HOXB9	ENSG00000170689	1.29368	2.52446e-06
LINC02434	ENSG00000248370	7.06212	2.54066e-06
DCBLD2	ENSG00000057019	1.10653	2.54125e-06
TMEM54	ENSG00000121900	1.02779	2.61872e-06
GNG4	ENSG00000282972	-1.53915	2.61872e-06
ZFP28	ENSG00000196867	2.31712	2.64046e-06
DRAM2	ENSG00000156171	1.21967	2.64392e-06
ATOH8	ENSG00000168874	-1.93281	2.70496e-06
SLC45A3	ENSG00000158715	-1.46525	2.71874e-06
FRRS1	ENSG00000156869	-1.26709	2.73926e-06
CCNK	ENSG00000090061	-1.18562	2.7451e-06
AC026748.3	AC026748.3	-1.80266	2.79068e-06
CTNNBIP1	ENSG00000178585	1.11803	2.82502e-06
CEACAM1	ENSG00000079385	2.76642	2.91906e-06
COX6A1P2	ENSG00000226976	1.89308	2.92388e-06
GSTM1	ENSG00000134184	-5.7428	3.07291e-06
RAB11B-AS1	ENSG00000269386	2.65195	3.11341e-06
PABPC3	ENSG00000151846	2.33008	3.1157e-06
GFOD1	ENSG00000145990	-1.01326	3.14778e-06
SERPINA1	ENSG00000277377	1.68282	3.16717e-06
TMEM163	ENSG00000152128	2.49299	3.19013e-06
NUCB2	ENSG00000070081	1.56879	3.20157e-06
AP000547.3	AP000547.3	-1.12721	3.28262e-06
TAP1	ENSG00000232367	1.08087	3.28801e-06
DANCR	ENSG00000226950	-1.12504	3.30248e-06
IL6	ENSG00000136244	1.39287	3.30846e-06
MZT2A	ENSG00000173272	1.12191	3.32547e-06
GIHCG	ENSG00000262349	1.05664	3.41752e-06
MLPH	ENSG00000115648	-1.34246	3.41752e-06
A4GALT	ENSG00000128274	-1.13014	3.4722e-06
AC009245.1	AC009245.1	1.24971	3.48943e-06
BCL9	ENSG00000116128	-1.077	3.50323e-06
SRSF2	ENSG00000161547	-1.00546	3.51095e-06
C7orf31	ENSG00000153790	-1.5235	3.52026e-06
CACNB4	ENSG00000182389	1.50655	3.63716e-06
AREG	ENSG00000109321	1.50154	3.63716e-06
TCEAL3	ENSG00000196507	-1.2304	3.66751e-06
MAP3K5	ENSG00000197442	1.03121	3.70051e-06
FP671120.7	FP671120.7	2.10215	3.71435e-06
PLSCR4	ENSG00000114698	1.15429	3.75007e-06
RPL31	ENSG00000071082	1.06806	3.77183e-06
PYGO2	ENSG00000163348	-1.06923	3.8361e-06
C21orf58	ENSG00000160298	-1.05418	3.90481e-06
CAB39L	ENSG00000102547	1.30995	3.90932e-06
TOX2	ENSG00000124191	-1.03402	3.92371e-06
DDTL	ENSG00000275758	-1.91376	3.93575e-06
GLMP	ENSG00000198715	-1.36713	3.97109e-06
RUSC1-AS1	ENSG00000225855	-1.70742	4.1425e-06
NXNL2	ENSG00000130045	1.72222	4.15337e-06
ALDH1L1	ENSG00000144908	-3.13973	4.19229e-06
PI15	ENSG00000137558	6.89201	4.20674e-06
AC011747.1	AC011747.1	-2.23096	4.28527e-06
AC018553.1	AC018553.1	-2.11732	4.39928e-06
TEX261	ENSG00000144043	-1.06524	4.48351e-06
POLR2A	ENSG00000284832	-1.05146	4.51621e-06
RND3	ENSG00000115963	1.75149	4.52414e-06
ZYX	ENSG00000285443	-1.09686	4.53971e-06
PLEKHG2	ENSG00000090924	-1.24925	4.60315e-06
KCNK2	ENSG00000082482	-3.0779	4.64308e-06
CXCL14	ENSG00000145824	-6.46694	4.68046e-06
TTC39B	ENSG00000155158	1.14204	4.79788e-06
NBPF20	ENSG00000162825	-1.03612	4.8404e-06
OSR1	ENSG00000143867	-1.35131	5.02515e-06
UFL1	ENSG00000014123	1.48968	5.03673e-06
AGAP2	ENSG00000135439	2.05134	5.0493e-06
CX3CL1	ENSG00000006210	6.82886	5.12726e-06
ADAMTS16	ENSG00000145536	1.08421	5.13611e-06
TSPAN13	ENSG00000106537	-1.63864	5.15764e-06
ITGA6	ENSG00000091409	1.01677	5.26446e-06
AP003392.1	AP003392.1	-3.01786	5.39814e-06
CNIH3-AS2	ENSG00000233384	1.26588	5.46056e-06
LINC01547	ENSG00000183250	-1.74548	5.49362e-06
PDGFRA	ENSG00000134853	-1.72482	5.53983e-06
IQCA1	ENSG00000132321	-1.45654	5.55069e-06
ZBTB22	ENSG00000206280	1.06595	5.68275e-06
ZFPM1	ENSG00000179588	1.37906	5.77341e-06
LINC02780	ENSG00000284668	-2.59	5.86786e-06
MCC	ENSG00000171444	-1.13509	5.90759e-06
TNS1	ENSG00000079308	-1.21036	5.90759e-06
ZNF114	ENSG00000178150	-3.11742	5.91188e-06
EFNA5	ENSG00000184349	-1.06182	5.93928e-06
AC027309.2	AC027309.2	-1.32764	5.94822e-06
ENOSF1	ENSG00000132199	-1.39369	5.96041e-06
ACTA2	ENSG00000107796	-1.55534	6.04893e-06
LINC02035	ENSG00000273033	-1.46889	6.06067e-06
MZT1	ENSG00000204899	1.02818	6.07282e-06
AL031118.1	AL031118.1	6.61189	6.18768e-06
AL513327.1	AL513327.1	-1.94966	6.26743e-06
ZNF358	ENSG00000198816	-1.72008	6.64483e-06
KLHDC7B	ENSG00000130487	6.76247	6.69001e-06
EGLN2	ENSG00000269858	-1.25267	6.73543e-06
TCTA	ENSG00000145022	-1.05594	6.74518e-06
DNAJB4	ENSG00000162616	1.35469	6.76707e-06
LINC00869	ENSG00000277147	-2.77259	6.76707e-06
ECI1	ENSG00000167969	1.13787	6.78312e-06
AC113935.1	AC113935.1	1.26941	6.81881e-06
PNMA8A	ENSG00000182013	-6.50855	6.99069e-06
INPP5J	ENSG00000185133	-1.76411	7.0311e-06
MELTF	ENSG00000163975	1.26627	7.06434e-06
EFEMP2	ENSG00000172638	1.11068	7.24097e-06
ABRACL	ENSG00000146386	-1.04017	7.27106e-06
GBA	ENSG00000262446	-1.18436	7.27106e-06
RNF128	ENSG00000133135	-1.96338	7.27106e-06
QRFPR	ENSG00000186867	-6.57914	7.32874e-06
TNFSF10	ENSG00000121858	2.04244	7.37588e-06
ROBO3	ENSG00000154134	1.35274	7.47116e-06
CIR1	ENSG00000138433	1.17278	7.52803e-06
NAMPTP1	ENSG00000229644	1.57531	7.58213e-06
CCL3	ENSG00000278567	6.7448	7.651e-06
ANKRD13B	ENSG00000198720	1.09483	7.68216e-06
DNER	ENSG00000187957	-3.98419	7.74574e-06
YDJC	ENSG00000161179	1.21686	7.76922e-06
LINC00857	ENSG00000237523	-2.65291	7.95026e-06
BICDL1	ENSG00000135127	2.59288	7.96503e-06
WDR77	ENSG00000116455	-1.02366	7.99388e-06
AL109763.1	AL109763.1	5.78263	8.06121e-06
MYLIP	ENSG00000007944	-1.60812	8.09383e-06
EMB	ENSG00000170571	-1.41158	8.13546e-06
H3-5	ENSG00000188375	1.70999	8.14926e-06
AL008721.2	AL008721.2	-1.94738	8.14926e-06
AL137127.1	AL137127.1	-3.81857	8.26417e-06
FUOM	ENSG00000148803	2.47396	8.41953e-06
FRMPD3	ENSG00000147234	-1.16855	8.41953e-06
CDH5	ENSG00000179776	6.73539	8.67339e-06
OSCAR	ENSG00000276982	4.24361	8.72884e-06
ST3GAL5	ENSG00000115525	-1.60265	8.86049e-06
AMOT	ENSG00000126016	-1.00541	8.97353e-06
GALNT13	ENSG00000144278	1.7495	9.19743e-06
IL4I1	ENSG00000104951	2.64527	9.25679e-06
ARHGEF35	ENSG00000288422	-1.90207	9.29384e-06
MACROD1	ENSG00000133315	1.3064	9.3083e-06
CRIP2	ENSG00000182809	1.22314	9.30962e-06
MSH5	ENSG00000230293	-1.95166	9.58027e-06
ACCS	ENSG00000110455	-1.01239	9.67057e-06
PI3	ENSG00000124102	6.68469	9.87546e-06
ZNRF2P1	ENSG00000237004	1.13577	9.90811e-06
HAUS6	ENSG00000147874	1.64586	1.00652e-05
RCAN2	ENSG00000172348	4.46135	1.02264e-05
CH25H	ENSG00000138135	6.71251	1.02612e-05
SOCAR	ENSG00000240350	6.38207	1.0336e-05
ENPP2	ENSG00000136960	1.52044	1.03617e-05
LRP4	ENSG00000134569	-2.87383	1.05127e-05
HSP90B2P	ENSG00000259706	2.30056	1.05888e-05
ELFN1	ENSG00000225968	3.11009	1.08117e-05
TMEM44-AS1	ENSG00000231770	-1.26068	1.08117e-05
HOTAIR	ENSG00000228630	-1.6436	1.08117e-05
TCTEX1D2	TCTEX1D2	1.74789	1.0852e-05
ZNF789	ENSG00000198556	-1.38136	1.08782e-05
AC007996.1	AC007996.1	-1.98557	1.11139e-05
FOXJ2	ENSG00000065970	-1.15518	1.11471e-05
AL078621.1	AL078621.1	1.2073	1.13163e-05
SPAG9	ENSG00000008294	1.26981	1.13658e-05
NR1H3	ENSG00000025434	1.35865	1.15718e-05
DPP4	ENSG00000197635	1.09543	1.16193e-05
LINC00525	ENSG00000146666	3.40199	1.19812e-05
C10orf90	ENSG00000154493	1.02193	1.20267e-05
DHCR24	ENSG00000116133	-1.01348	1.22142e-05
RPS29	ENSG00000213741	1.16274	1.22565e-05
DYRK1B	ENSG00000281320	-1.73011	1.22565e-05
UBE2SP1	ENSG00000233966	1.86946	1.24789e-05
ANKRD34A	ENSG00000272031	-1.9236	1.25264e-05
AC022784.1	AC022784.1	-1.81047	1.28335e-05
GATA2	ENSG00000179348	-1.10279	1.28549e-05
SFXN2	ENSG00000156398	-1.36509	1.28956e-05
SLC20A2	ENSG00000168575	-1.10691	1.31399e-05
IGFBP5	ENSG00000115461	-5.81311	1.3301e-05
LRRC37A16P	ENSG00000267023	-1.1674	1.34787e-05
TRADD	ENSG00000102871	1.32039	1.37422e-05
NTM	ENSG00000182667	1.62114	1.37694e-05
DLL1	ENSG00000275555	2.55477	1.38817e-05
AADAC	ENSG00000114771	3.8754	1.39388e-05
AL354743.2	AL354743.2	-1.20709	1.39512e-05
PDE2A	ENSG00000186642	1.06642	1.40047e-05
SDHC	ENSG00000143252	-1.08215	1.40047e-05
MT-TY	ENSG00000210144	1.28835	1.42385e-05
DUSP10	ENSG00000143507	-1.0484	1.42508e-05
CDO1	ENSG00000129596	-1.40138	1.46157e-05
COTL1	ENSG00000103187	-1.01884	1.46229e-05
DBH-AS1	ENSG00000225756	-1.20862	1.46229e-05
DEFB1	ENSG00000284881	6.69725	1.46358e-05
MCOLN2	ENSG00000153898	-1.23798	1.46654e-05
INHBB	ENSG00000163083	1.08507	1.46735e-05
ZNF347	ENSG00000197937	1.51962	1.46982e-05
ARMCX2	ENSG00000184867	-6.1668	1.46982e-05
NBPF3	ENSG00000142794	-1.03737	1.57214e-05
AL596087.1	AL596087.1	-1.49545	1.59285e-05
LRRC61	ENSG00000127399	-6.14639	1.61376e-05
GXYLT2	ENSG00000172986	-1.28789	1.61923e-05
SGPP2	ENSG00000163082	-2.8567	1.63491e-05
AC024293.1	AC024293.1	1.05893	1.65314e-05
PDPK2P	ENSG00000205918	-1.60906	1.67655e-05
OLFML2A	ENSG00000185585	-1.30895	1.71093e-05
AL358472.4	AL358472.4	-2.49131	1.71725e-05
TRMT10B	ENSG00000165275	-1.22426	1.72651e-05
TDRG1	ENSG00000204091	6.59042	1.76878e-05
PNPLA8	ENSG00000135241	1.51212	1.77848e-05
TBC1D2B	ENSG00000167202	-1.10455	1.78289e-05
TAOK3	ENSG00000135090	1.05554	1.78775e-05
KDM7A	ENSG00000006459	1.44048	1.80421e-05
AF131215.5	AF131215.5	-1.75966	1.82885e-05
AP000844.2	AP000844.2	1.8556	1.87152e-05
IDO1	ENSG00000131203	6.24818	1.88622e-05
CTTNBP2	ENSG00000077063	-2.52398	1.90163e-05
RAB17	ENSG00000124839	-2.04443	1.90618e-05
CYB5R1	ENSG00000159348	-1.20317	1.91348e-05
ABCA8	ENSG00000141338	2.64953	1.91409e-05
AC090114.2	AC090114.2	-1.75469	1.91506e-05
FAM174C	ENSG00000228300	1.01974	1.96333e-05
OLFML3	ENSG00000116774	-3.02776	1.98677e-05
IL22RA1	ENSG00000142677	1.21325	1.99343e-05
HTRA3	ENSG00000170801	2.67452	2.00016e-05
NFKBIZ	ENSG00000144802	1.15331	2.00055e-05
PRICKLE2	ENSG00000163637	-1.08501	2.02526e-05
LINC02783	ENSG00000281226	-1.09263	2.04662e-05
DDIT3	ENSG00000175197	1.24265	2.06466e-05
TIAF1	TIAF1	-1.78443	2.06925e-05
PRDM16	ENSG00000142611	-1.09698	2.07258e-05
FGF18	ENSG00000156427	-2.41049	2.08417e-05
AC093535.2	AC093535.2	1.40682	2.09421e-05
ADCY2	ENSG00000078295	6.66934	2.09862e-05
MT-TR	ENSG00000210174	-2.38427	2.11332e-05
TENM3-AS1	ENSG00000177822	-1.0237	2.1255e-05
TXNIP	ENSG00000265972	1.62223	2.15976e-05
TXNP4	ENSG00000262519	2.75516	2.16103e-05
NGLY1	ENSG00000151092	1.11878	2.1657e-05
MARCKSL1	ENSG00000175130	-1.46677	2.19032e-05
POU6F1	ENSG00000184271	1.04537	2.19094e-05
PDK3	ENSG00000067992	-1.1634	2.22386e-05
CAMK2N2	ENSG00000163888	1.13511	2.24999e-05
AC091806.1	AC091806.1	-1.55627	2.24999e-05
TENT5C	ENSG00000183508	1.0264	2.29184e-05
TEC	ENSG00000135605	1.58621	2.29551e-05
LINC01117	ENSG00000224577	1.93169	2.3081e-05
KCNK6	ENSG00000099337	-1.60787	2.32199e-05
WDR13	ENSG00000101940	1.01053	2.37937e-05
COMMD3	ENSG00000148444	1.02111	2.38181e-05
AC009120.2	AC009120.2	-2.26344	2.39359e-05
PLXNA4	ENSG00000221866	-1.63671	2.39786e-05
AC073957.3	AC073957.3	-1.80157	2.4163e-05
AXIN2	ENSG00000168646	-2.11231	2.46722e-05
ARHGEF11	ENSG00000132694	-1.06349	2.48218e-05
SNORD17	ENSG00000212232	-1.53753	2.48745e-05
AC004911.1	AC004911.1	6.50893	2.49497e-05
AL844908.1	AL844908.1	-3.81551	2.51348e-05
AC073621.2	AC073621.2	3.29444	2.55682e-05
SQOR	ENSG00000137767	1.08783	2.58396e-05
LINC00997	ENSG00000281332	-1.42057	2.58529e-05
PLEKHH2	ENSG00000152527	-1.57296	2.60618e-05
AL355488.1	AL355488.1	-2.6117	2.61057e-05
TMEM132D-AS1	ENSG00000249196	6.28433	2.63759e-05
MYADM	ENSG00000179820	-1.02848	2.64941e-05
AC015922.3	AC015922.3	-1.93131	2.66417e-05
CREBRF	ENSG00000164463	1.3244	2.6768e-05
FAM72A	ENSG00000196550	1.09369	2.69017e-05
CDKN3	ENSG00000100526	1.03178	2.69703e-05
AL157935.2	AL157935.2	-1.45371	2.71429e-05
CLIP4	ENSG00000115295	1.281	2.71497e-05
FAM25G	ENSG00000189090	3.45301	2.75351e-05
FAM72D	ENSG00000215784	1.26933	2.76141e-05
STC2	ENSG00000113739	-1.02843	2.77477e-05
TRIM36	ENSG00000152503	1.25383	2.78403e-05
RPL37AP1	ENSG00000226243	1.57704	2.82988e-05
LTBP4	ENSG00000090006	1.01606	2.84121e-05
SLC6A9	ENSG00000196517	1.2248	2.84331e-05
HLA-DPB1	ENSG00000236693	2.90069	2.84891e-05
HINT3	ENSG00000111911	1.35824	2.86626e-05
HPD	ENSG00000158104	-1.71845	2.97217e-05
ADAMTS5	ENSG00000154736	-1.37703	2.98201e-05
SNRPGP15	ENSG00000224543	1.46917	3.01709e-05
AL162458.1	AL162458.1	-1.97853	3.03039e-05
AP002784.2	AP002784.2	1.36268	3.03929e-05
MRPL3P1	ENSG00000215349	2.0241	3.04015e-05
PPP1R3F	ENSG00000049769	-1.36727	3.05747e-05
PLAAT2	ENSG00000133328	2.77802	3.07523e-05
AL590666.2	AL590666.2	-1.59335	3.08209e-05
Z83840.2	Z83840.2	-2.24786	3.09283e-05
CEMIP2	ENSG00000135048	-1.03183	3.13766e-05
NTNG2	ENSG00000196358	1.65176	3.14263e-05
SMC3P1	ENSG00000231822	2.48424	3.15338e-05
ANAPC11	ENSG00000141552	1.06408	3.157e-05
CYB561	ENSG00000008283	-1.09036	3.20262e-05
AC004263.2	AC004263.2	-1.39772	3.20867e-05
NMRK1	ENSG00000106733	1.01444	3.24027e-05
RHOU	ENSG00000284984	-4.08495	3.31864e-05
HTRA1	ENSG00000166033	1.13197	3.33258e-05
DNAH5	ENSG00000039139	1.32954	3.36024e-05
TMEM155	TMEM155	-1.35423	3.38578e-05
GDF11	ENSG00000135414	-1.06143	3.39654e-05
KIF21B	ENSG00000116852	1.10974	3.4545e-05
AC012676.5	AC012676.5	-2.21362	3.47169e-05
MDGA2	ENSG00000139915	-6.22578	3.47413e-05
AL359532.1	AL359532.1	2.27254	3.50076e-05
RGS20	ENSG00000147509	1.01734	3.52712e-05
GAL3ST3	ENSG00000175229	-5.99177	3.57802e-05
ASMTL-AS1	ENSG00000236017	-1.97198	3.58005e-05
REEP1	ENSG00000068615	-1.65906	3.59323e-05
MCOLN3	ENSG00000055732	-1.59698	3.59869e-05
IL7	ENSG00000104432	1.25876	3.60567e-05
TBX3	ENSG00000135111	1.2295	3.63179e-05
ZNF185	ENSG00000147394	1.28941	3.78324e-05
PKDCC	ENSG00000162878	-1.61916	3.84763e-05
AL353625.1	AL353625.1	-1.72146	3.8483e-05
FAM72C	ENSG00000263513	1.13677	3.87418e-05
AC145207.5	AC145207.5	-1.64183	3.87418e-05
ZNF665	ENSG00000197497	1.67677	3.87624e-05
LURAP1L	ENSG00000153714	1.50946	3.88124e-05
SERTAD4-AS1	ENSG00000280963	1.09437	3.88541e-05
MFSD2B	ENSG00000205639	-1.75091	3.90068e-05
SLC46A1	ENSG00000076351	-1.16323	3.98329e-05
FIBIN	ENSG00000176971	-3.20262	4.00186e-05
SIRPB1	ENSG00000101307	-2.89034	4.04301e-05
SDCBP	ENSG00000137575	1.34834	4.04549e-05
ICAM1	ENSG00000090339	2.38077	4.07371e-05
RILP	ENSG00000274145	1.16395	4.12592e-05
ZNF28	ENSG00000198538	1.40398	4.16172e-05
BUB1	ENSG00000169679	1.10281	4.16355e-05
NPR1	ENSG00000169418	2.38214	4.16458e-05
TNXB	ENSG00000229341	2.20171	4.19039e-05
CYP2S1	ENSG00000167600	1.21932	4.19039e-05
TUBD1	ENSG00000108423	1.43821	4.24972e-05
KCTD7	ENSG00000243335	-1.14166	4.27127e-05
C1QL1	ENSG00000131094	1.33923	4.29395e-05
COL17A1	ENSG00000065618	1.35579	4.32978e-05
AC020916.1	AC020916.1	-1.05682	4.3795e-05
PCCA	ENSG00000175198	1.42802	4.42466e-05
NAT14	ENSG00000090971	-1.14684	4.45463e-05
SDSL	ENSG00000139410	1.25062	4.47346e-05
SLC4A7	ENSG00000033867	1.29088	4.49602e-05
SNHG20	ENSG00000234912	-1.25623	4.49602e-05
TCEA2	ENSG00000171703	1.20584	4.51904e-05
HAND2	ENSG00000164107	-4.12711	4.5454e-05
UBL5	ENSG00000198258	1.07061	4.55399e-05
LTBP3	ENSG00000168056	1.17132	4.59138e-05
SEMA4D	ENSG00000187764	-1.00033	4.59138e-05
AC108058.1	AC108058.1	-2.46288	4.61212e-05
C8orf82	ENSG00000213563	1.07561	4.64553e-05
RRP7BP	ENSG00000182841	-1.19282	4.76271e-05
RPL23AP64	ENSG00000281913	-2.74785	4.76733e-05
USP18	ENSG00000184979	1.00123	4.78236e-05
CD3EAP	CD3EAP	-1.33812	4.85114e-05
AZIN1-AS1	AZIN1-AS1	1.41064	4.92463e-05
AC007191.1	AC007191.1	-2.74622	4.95695e-05
MAGEF1	ENSG00000177383	-1.07691	4.98331e-05
HCN4	ENSG00000138622	-1.89861	5.03288e-05
AC005000.1	AC005000.1	-2.62843	5.08558e-05
SLC16A2	ENSG00000147100	-1.11201	5.14524e-05
GPR137B	ENSG00000077585	-1.91272	5.14524e-05
PDE4D	ENSG00000113448	1.09806	5.20104e-05
RNF19B	ENSG00000116514	1.01436	5.20104e-05
AC092070.2	AC092070.2	-2.92391	5.20104e-05
SH3RF3-AS1	ENSG00000259863	1.51095	5.21182e-05
TMEM130	ENSG00000166448	-5.85097	5.21202e-05
FBXL15	ENSG00000107872	1.58934	5.24199e-05
ANKRD29	ENSG00000154065	1.18958	5.27885e-05
COG5	ENSG00000284369	1.05417	5.38069e-05
RASGRF1	ENSG00000058335	-1.79739	5.38076e-05
NAPA	ENSG00000105402	-1.01965	5.39531e-05
ST6GALNAC3	ENSG00000184005	-1.61011	5.40169e-05
MIR1915HG	ENSG00000204682	-1.14567	5.61538e-05
SEMA3C	ENSG00000075223	1.4108	5.71917e-05
CHI3L1	ENSG00000133048	-1.95472	5.73117e-05
DAPK2	ENSG00000035664	-1.77357	5.73717e-05
AP001816.1	AP001816.1	1.30779	5.76903e-05
FXYD6	ENSG00000137726	6.32731	5.78017e-05
DIPK1B	ENSG00000165716	-2.78227	5.79349e-05
ARHGAP29	ENSG00000137962	1.52981	5.80204e-05
FAM13B	ENSG00000031003	-1.25865	5.8952e-05
MAP6	ENSG00000171533	-3.70331	5.89758e-05
ATP6V0C	ENSG00000185883	-1.74367	6.07536e-05
KIAA0040	ENSG00000235750	1.37487	6.12116e-05
ATP6V0E2-AS1	ENSG00000204934	-1.88366	6.15839e-05
ZNF239	ENSG00000196793	-4.47107	6.16371e-05
PIGBOS1	ENSG00000225973	1.2349	6.16827e-05
CELSR1	ENSG00000075275	-3.65833	6.27589e-05
C8orf88	ENSG00000253250	1.08255	6.28498e-05
ZNF449	ENSG00000173275	1.62121	6.34319e-05
AP003392.2	AP003392.2	-3.72582	6.48323e-05
SEMA6D	ENSG00000137872	-1.23902	6.52646e-05
IL1RAPL1	ENSG00000169306	2.89173	6.63848e-05
LINC01478	ENSG00000267337	2.24441	6.64618e-05
ANXA3	ENSG00000138772	1.03047	6.65498e-05
TTC32	ENSG00000183891	1.09932	6.65859e-05
ASB16-AS1	ENSG00000267080	-1.11484	6.72215e-05
SF3A1	ENSG00000099995	-1.00229	6.80259e-05
RPSAP52	ENSG00000241749	-1.64747	6.93516e-05
BRD7P2	ENSG00000184100	-1.72029	6.99336e-05
HOXC6	ENSG00000197757	-1.03117	7.01001e-05
TRIB3	ENSG00000101255	1.13203	7.09435e-05
FXN	ENSG00000165060	-1.09615	7.11299e-05
MYBPH	ENSG00000133055	-1.96945	7.18314e-05
LINC00235	ENSG00000282485	-2.23742	7.18698e-05
ACBD3	ENSG00000182827	1.16718	7.34181e-05
RPS27AP16	ENSG00000224631	1.10892	7.36302e-05
DCAF12L2	ENSG00000198354	-1.35229	7.39546e-05
ZNF775	ENSG00000196456	1.07234	7.4108e-05
RPS28	ENSG00000233927	1.08843	7.43265e-05
DGCR11	ENSG00000273311	-1.41955	7.54813e-05
FAT3	ENSG00000165323	-3.62189	7.68726e-05
SYNE1	ENSG00000131018	1.11534	7.73944e-05
PEA15	ENSG00000162734	-1.09594	7.76183e-05
HMGN1P36	ENSG00000235734	-2.44132	7.78279e-05
ECH1	ENSG00000282853	1.05152	7.79734e-05
EIF1AD	ENSG00000175376	-1.08968	7.79734e-05
MS4A4A	ENSG00000110079	-6.01368	7.91071e-05
PRAG1	ENSG00000275342	-1.02603	8.10852e-05
LRRC8E	ENSG00000171017	-1.60875	8.21005e-05
GCNT1	ENSG00000187210	1.21429	8.24934e-05
NAMPT	ENSG00000105835	1.10653	8.29358e-05
DCXR	ENSG00000169738	1.01534	8.40596e-05
HNRNPA1P33	ENSG00000213412	-2.16428	8.60861e-05
TATDN2P2	ENSG00000218226	-1.2684	8.62598e-05
NCDN	ENSG00000020129	-1.09146	8.66989e-05
TAGLN	ENSG00000149591	-1.03735	8.6724e-05
TMPPE	ENSG00000188167	-1.30336	8.78828e-05
AC073111.4	AC073111.4	1.4589	8.85972e-05
TMEM255A	ENSG00000125355	-1.61397	8.90873e-05
PTCH1	ENSG00000185920	-1.30025	8.96453e-05
AC009078.3	AC009078.3	-1.74148	9.22152e-05
EDN2	ENSG00000127129	-1.74417	9.24943e-05
SYT16	ENSG00000139973	-5.2582	9.29914e-05
HEXA	ENSG00000213614	-1.03359	9.34451e-05
HSD11B1-AS1	ENSG00000227591	1.80612	9.5197e-05
CIRBP	ENSG00000099622	-1.24264	9.58297e-05
VTN	ENSG00000109072	-2.31743	9.6101e-05
H2AZ2P1	ENSG00000258741	1.37376	9.69341e-05
SAP18P2	ENSG00000223873	6.27078	9.7835e-05
AL356414.1	AL356414.1	6.25072	9.97048e-05
DLEU2	ENSG00000231607	-1.05741	0.000101116
MZT2B	ENSG00000152082	1.12489	0.00010449
RABAC1	ENSG00000105404	1.15941	0.000104986
NMNAT2	ENSG00000157064	-1.10934	0.000106292
AL513165.1	AL513165.1	-1.16177	0.000106758
STAT5A	ENSG00000126561	1.39163	0.000107297
GBAP1	ENSG00000160766	-1.01468	0.000108051
NEURL3	ENSG00000163121	4.14973	0.000108932
CLIP3	ENSG00000105270	-2.07958	0.00011007
AL023775.1	AL023775.1	3.02054	0.000110176
MISP3	ENSG00000288191	1.81125	0.000110783
MOK	ENSG00000080823	1.00639	0.000110899
DENND2A	ENSG00000146966	-2.55727	0.000111657
MTX1P1	ENSG00000263037	-1.59979	0.000111792
AC069213.3	AC069213.3	5.91207	0.000112605
B3GNT5	ENSG00000176597	1.17816	0.000114223
AFP	ENSG00000081051	1.06536	0.000114347
PLOD2	ENSG00000152952	1.35819	0.000114843
TMEM150C	ENSG00000249242	-1.61602	0.000114887
ZNF550	ENSG00000251369	-2.06146	0.000114887
MIF4GD	ENSG00000125457	1.13776	0.000115802
ENKD1	ENSG00000124074	-1.73841	0.000115802
CDH1	ENSG00000039068	-2.94535	0.000115802
AC079140.2	AC079140.2	3.01192	0.000115971
EFNA4	ENSG00000243364	-1.4565	0.000115971
CFTR	ENSG00000001626	2.19845	0.000115988
AC104563.1	AC104563.1	1.48414	0.000115988
ARPC4	ENSG00000241553	-1.03602	0.000115988
ZNF184	ENSG00000096654	1.20498	0.000116421
HSP90AA2P	ENSG00000224411	1.73119	0.000119788
EFNB2	ENSG00000125266	-1.28425	0.000120617
C1orf216	ENSG00000142686	-1.00972	0.000121164
FBLN1	ENSG00000077942	-1.42674	0.000122588
SLC16A10	ENSG00000112394	-2.88994	0.000122588
AC009055.2	AC009055.2	5.82808	0.000122944
EEPD1	ENSG00000122547	-1.15015	0.000123657
LEPR	ENSG00000116678	1.39764	0.00012428
ZNF124	ENSG00000196418	-1.1748	0.000125214
AC063952.1	AC063952.1	-2.05397	0.00012526
ST20-AS1	ENSG00000259642	-1.83909	0.000125442
MAMDC2	ENSG00000278608	1.06062	0.000125597
MIR138-1	ENSG00000207954	-4.97475	0.00012679
HSBP1L1	ENSG00000226742	-1.0047	0.000126867
CYCSP45	ENSG00000184844	3.96166	0.00012781
DNAJC22	ENSG00000178401	-1.04678	0.000127847
ASPHD1	ENSG00000174939	-1.21296	0.000128218
PICK1	ENSG00000100151	-1.0779	0.000129621
LINC01303	ENSG00000250548	1.17289	0.000129719
TMEM8B	ENSG00000137103	1.1171	0.000131303
STAMBPL1	ENSG00000138134	1.02867	0.000131443
AP1G2	ENSG00000213983	-1.07517	0.000131444
SDCBP2-AS1	ENSG00000234684	-1.2264	0.000131444
ATF5	ENSG00000169136	-1.17994	0.000131883
MTUS1	ENSG00000129422	1.4976	0.000132785
RRP12	ENSG00000052749	-1.15762	0.000134172
AC068633.1	AC068633.1	2.55548	0.000135058
CPXCR1	ENSG00000147183	5.138	0.000136196
RAB40B	ENSG00000141542	-1.10043	0.00013633
INSIG1	ENSG00000186480	1.18721	0.000136765
UBE2SP2	ENSG00000224126	1.94983	0.000137122
LY75	ENSG00000054219	1.39644	0.000140233
PCLO	ENSG00000186472	-1.50792	0.000140233
BEND4	ENSG00000188848	-1.36536	0.000141503
MIR548XHG	ENSG00000224141	1.52361	0.000141554
ZNF684	ENSG00000117010	1.06403	0.000142427
TOMM40L	ENSG00000158882	-1.15662	0.000143522
RPSAP15	ENSG00000237506	-1.07913	0.000144115
SLC22A4	ENSG00000197208	1.06246	0.000144685
SLC29A4	ENSG00000164638	-1.54675	0.000145171
SYPL2	ENSG00000143028	-5.59327	0.000145873
LINC00882	ENSG00000242759	1.33495	0.00015078
FNDC3A	ENSG00000102531	1.06733	0.000153754
RORC	ENSG00000143365	2.73045	0.000154557
CYFIP2	ENSG00000055163	-1.2786	0.000158069
ACOT11	ENSG00000162390	-2.73349	0.000159066
GREM1	ENSG00000276886	-2.52425	0.000159181
AL121987.2	AL121987.2	-1.94271	0.00015956
HRH2	ENSG00000113749	-3.8672	0.000160414
SPG11	ENSG00000104133	1.02267	0.000161627
LRP11	ENSG00000120256	1.2732	0.000162533
ARHGAP6	ENSG00000047648	-2.70329	0.000164038
RN7SL4P	ENSG00000263740	4.43705	0.000165225
TBC1D31	ENSG00000156787	1.01509	0.000166626
C15orf61	ENSG00000189227	1.30629	0.000169726
TXNP6	ENSG00000234036	2.95565	0.000171474
SLC39A1	ENSG00000143570	-1.82638	0.00017241
GTF2IRD2B	ENSG00000174428	1.16342	0.000173184
MEIS3	ENSG00000105419	1.31409	0.000174148
FDPS	ENSG00000160752	-1.04403	0.000174148
TMEM267	ENSG00000151881	1.03657	0.000176305
SLC22A3	ENSG00000146477	-5.84197	0.000176544
ZNF816	ENSG00000180257	1.72028	0.00017679
AC078817.1	AC078817.1	1.26159	0.000178199
ZNF629	ENSG00000102870	-1.15163	0.000178199
ROR2	ENSG00000169071	-5.56419	0.000179677
ROBO1	ENSG00000169855	-1.01833	0.000180115
DNAH11	ENSG00000105877	-1.45318	0.000182255
IQCH	ENSG00000103599	1.1252	0.000182501
TLX2	ENSG00000115297	-5.54625	0.000183695
CHCHD5	ENSG00000125611	1.07996	0.00018403
CRISPLD2	ENSG00000103196	-1.1354	0.000184679
IL2RG	ENSG00000147168	5.31785	0.000187243
RBKS	ENSG00000171174	1.50639	0.000187605
NPIPB4	ENSG00000185864	-1.73538	0.000189963
ADAM21	ENSG00000139985	1.27728	0.000190693
UNC13A	ENSG00000130477	5.03272	0.000191563
RPL24P2	ENSG00000235065	3.15669	0.000192235
URB1	ENSG00000142207	-1.06848	0.000194797
VRK2	ENSG00000028116	1.17769	0.000195131
DHCR7	ENSG00000172893	-1.22108	0.00019777
SH2D5	ENSG00000189410	-1.27131	0.000200298
RPS27	ENSG00000177954	1.1014	0.000203366
HIF1A	ENSG00000100644	1.14973	0.000203808
CARD9	ENSG00000187796	-3.42388	0.000204861
CNTN5	ENSG00000149972	-2.62538	0.000206472
MAGED1	ENSG00000179222	-1.03885	0.000208836
ROMO1	ENSG00000125995	1.17965	0.000211006
PADI1	ENSG00000281459	-1.69459	0.000211006
KREMEN1	ENSG00000183762	-1.10353	0.00021102
PCDHGC3	ENSG00000240184	-1.09506	0.000213581
GRB7	ENSG00000141738	-3.91817	0.000216851
RXRG	ENSG00000143171	6.11191	0.000220833
TGM1	ENSG00000285348	1.64263	0.000221474
ATP2B1	ENSG00000070961	1.02212	0.000224491
ANKRD2	ENSG00000165887	-2.20564	0.000224491
LINC01436	ENSG00000231106	1.28789	0.000225053
AL713998.1	AL713998.1	-3.02232	0.000225053
IL7R	ENSG00000168685	1.12173	0.000225312
SNX32	ENSG00000172803	-2.42114	0.000226173
AC006058.1	AC006058.1	-1.24254	0.00022687
RGS2	ENSG00000116741	1.57446	0.000228594
ZNF234	ENSG00000263002	-1.32549	0.000229579
AC010457.1	AC010457.1	1.27483	0.000230058
MCM3AP-AS1	ENSG00000215424	-1.12151	0.000232907
AC007731.2	AC007731.2	-3.19735	0.000232907
CCDC33	ENSG00000288407	2.78525	0.000238698
ZEB1	ENSG00000148516	1.45016	0.000240064
AC021087.5	AC021087.5	-3.21224	0.000241049
SLC31A2	ENSG00000136867	1.83984	0.000241932
AL391058.1	AL391058.1	1.60949	0.000242323
LINC01085	ENSG00000248698	1.33956	0.000244957
RBMXP2	ENSG00000215210	1.70212	0.000245695
TMEM121B	ENSG00000183307	-5.78481	0.000247389
AC067750.1	AC067750.1	-2.21665	0.000247854
NACA2	ENSG00000253506	2.48545	0.000249222
LINC00106	ENSG00000236871	-2.3873	0.00024957
PI16	ENSG00000164530	1.99191	0.000250147
PKIA	ENSG00000171033	-1.03488	0.000256947
AC002401.4	AC002401.4	-1.50395	0.000259959
DHRS2	ENSG00000100867	1.72711	0.00026047
TOX	ENSG00000198846	1.21291	0.00026047
ZNF600	ENSG00000189190	1.38781	0.000264652
LRRN1	ENSG00000175928	-5.73718	0.000264652
CSNK2A3	ENSG00000254598	-1.08376	0.000266711
CACHD1	ENSG00000158966	-1.08065	0.000266785
AC008429.2	AC008429.2	1.58018	0.000266799
SYT15	ENSG00000204176	-1.98018	0.000266799
RPL35P1	ENSG00000237991	1.24899	0.000266862
GJB2	ENSG00000165474	-3.61091	0.000270831
CDK20	ENSG00000156345	-1.27373	0.000271453
PTMAP5	ENSG00000214182	-1.17817	0.000273713
TOMM40P2	ENSG00000215270	-1.65136	0.000276191
DOCK11	ENSG00000147251	1.45192	0.000277268
AC098484.4	AC098484.4	-1.61595	0.000277493
PALMD	ENSG00000099260	-1.03882	0.000277783
AC078846.1	AC078846.1	-1.35776	0.000277783
MTFP1	ENSG00000242114	-1.3099	0.000278049
MIR100HG	ENSG00000255248	1.07581	0.000280057
RAB42	ENSG00000188060	-2.70994	0.000285851
ANAPC15	ENSG00000110200	-1.12584	0.000286039
PCDHAC2	ENSG00000243232	-1.14307	0.000288007
FIBCD1	ENSG00000130720	1.46275	0.000291744
AC008735.4	AC008735.4	-2.52817	0.000297211
ZNF813	ENSG00000198346	3.05775	0.000297503
TMEM26	ENSG00000196932	1.76388	0.000297988
MST1R	ENSG00000164078	1.15978	0.000299225
LBH	ENSG00000213626	-1.28211	0.000300673
THSD7B	ENSG00000144229	4.03327	0.000301808
E2F5	ENSG00000133740	-1.13502	0.00030289
CPA6	ENSG00000165078	3.60028	0.000308569
RABGAP1L	ENSG00000152061	1.17812	0.000308867
SLC2A11	ENSG00000275744	-1.0987	0.000308867
RPL12P14	ENSG00000224321	1.77053	0.000310066
ILF3-DT	ENSG00000267100	-1.19317	0.000311578
AC008957.3	AC008957.3	-5.80016	0.000311667
DSC3	ENSG00000134762	-1.01408	0.000311787
DENND2C	ENSG00000175984	-1.78552	0.000312073
PPM1L	ENSG00000163590	-1.2768	0.00031698
MXD3	ENSG00000213347	1.12028	0.000325996
FRY	ENSG00000073910	-2.59015	0.000333309
AC018521.5	AC018521.5	1.23952	0.00033528
MYL12BP1	ENSG00000260490	1.90005	0.000337429
LINC02302	ENSG00000258998	2.92015	0.000340355
LAMA5	ENSG00000130702	1.21126	0.00034245
TLR2	ENSG00000137462	1.24778	0.000342724
AC022007.1	AC022007.1	-1.33683	0.000342724
RAD9B	ENSG00000151164	2.09871	0.000347466
RPL5P23	ENSG00000240395	1.74779	0.000352598
LAMA4	ENSG00000112769	1.03671	0.000354919
FRMD3	ENSG00000172159	1.34475	0.000358406
CCDC65	ENSG00000139537	-1.71645	0.000359741
LINC02593	ENSG00000223764	-2.25761	0.000360593
CHST2	ENSG00000175040	-1.46875	0.000361067
PDGFD	ENSG00000170962	-1.39728	0.000363744
AC121757.2	AC121757.2	-4.1845	0.000367667
AL590004.3	AL590004.3	-1.06312	0.000369311
CAMK2A	ENSG00000070808	-2.70275	0.000370571
AL669831.1	AL669831.1	-1.27681	0.000370762
AC005224.3	AC005224.3	-2.05515	0.000371082
MT-TE	ENSG00000210194	-3.49914	0.000373102
AC100823.1	AC100823.1	-2.24929	0.000380128
Z98885.3	Z98885.3	-3.6172	0.000380436
PLPP7	ENSG00000160539	-5.83721	0.000380436
SPANXC	ENSG00000198573	5.60729	0.000380632
CGB8	ENSG00000213030	-1.56893	0.000380632
C1orf56	ENSG00000143443	-1.09528	0.000383482
SLITRK3	ENSG00000121871	-3.34735	0.000386527
DPM3	ENSG00000179085	1.06325	0.000388229
PAX3	ENSG00000135903	4.95801	0.000390015
SOX7	ENSG00000285438	-1.08693	0.000392344
LINC02709	ENSG00000245522	-1.11739	0.000395896
CLN6	ENSG00000128973	-1.00798	0.000396284
ZNF362	ENSG00000160094	-1.15053	0.000399637
FOXO6	ENSG00000281518	1.20132	0.000399909
PSTPIP2	ENSG00000152229	-2.11803	0.000401691
ROPN1L	ENSG00000145491	-3.35889	0.000404959
FKBP11	ENSG00000134285	-1.15997	0.000406081
AL049840.7	AL049840.7	-2.28547	0.000408996
RARB	ENSG00000077092	1.62709	0.000420823
TPD52L1	ENSG00000111907	-1.04023	0.000424195
KRTCAP3	ENSG00000157992	2.23125	0.000426295
KCTD9P2	ENSG00000181819	1.63065	0.000427462
FOXA3	ENSG00000170608	2.32474	0.000429918
FRMPD2	ENSG00000170324	-5.63211	0.000431847
MSNP1	ENSG00000251593	1.28245	0.000435633
TLL1	ENSG00000038295	-2.46964	0.00043722
LINC02154	ENSG00000235385	1.18187	0.000440391
AC064799.1	AC064799.1	3.56725	0.00044947
SNRPGP2	ENSG00000264350	2.96665	0.000450914
STON1	ENSG00000243244	-1.17152	0.000452296
FAAHP1	ENSG00000232022	2.0674	0.000452806
PRICKLE1	ENSG00000139174	-1.23372	0.000457559
PCBP1	ENSG00000169564	1.04641	0.000458804
SCAPER	ENSG00000140386	1.32612	0.00046045
LINC02009	ENSG00000283646	-1.29469	0.000464029
HOMER2	ENSG00000103942	-1.25376	0.00046541
FAS	ENSG00000026103	1.01862	0.000467259
AMDHD1	ENSG00000139344	-1.82562	0.000471679
STRADA	ENSG00000266173	-1.43872	0.000471983
AC016717.2	AC016717.2	-3.1076	0.000471983
TCF7L1	ENSG00000152284	-1.09267	0.000475936
USP46-AS1	USP46-AS1	-1.95488	0.000482613
EFNB3	ENSG00000108947	-4.03413	0.000482613
UCN	ENSG00000163794	1.83159	0.000482862
RBM14	ENSG00000239306	-1.07977	0.000483706
ODF2L	ENSG00000122417	-1.34177	0.000497668
TMEM25	ENSG00000149582	-1.57889	0.000497904
IL21R	ENSG00000103522	-5.67764	0.000497904
P2RX7	ENSG00000089041	1.1157	0.000498908
HSPD1P1	ENSG00000213430	1.14981	0.000502946
TMEM151A	ENSG00000179292	-1.41081	0.000506393
BCAN	ENSG00000132692	-1.47206	0.000506393
PGM3	ENSG00000013375	1.23865	0.000506937
AC110079.1	AC110079.1	-1.06989	0.000507286
LINC01684	ENSG00000237484	5.4805	0.000509993
FTX	ENSG00000230590	-1.2251	0.000509993
SLC39A10	ENSG00000196950	1.22305	0.000511244
SMAD6	ENSG00000137834	-1.03622	0.00051155
SBF2-AS1	ENSG00000246273	-1.26195	0.000514481
SLC1A3	ENSG00000079215	-1.09398	0.000514987
TMEM187	ENSG00000177854	1.23023	0.000516227
CCT8P1	ENSG00000226015	1.16413	0.000519451
HSPA2	ENSG00000126803	-1.5836	0.000519451
FAM66C	ENSG00000226711	-3.59548	0.000519451
LINC02864	ENSG00000263711	2.21656	0.000519993
SPIN3	ENSG00000204271	-1.15316	0.000520637
AC009065.9	AC009065.9	-1.37445	0.000527303
COBL	ENSG00000106078	-4.5827	0.000529772
TOM1L1	ENSG00000141198	1.01745	0.000533063
ARMC9	ENSG00000135931	-1.1388	0.000533228
AC020910.5	AC020910.5	5.45106	0.000533907
SLC30A3	ENSG00000115194	-1.83627	0.000535762
NCALD	ENSG00000104490	-6.07594	0.000535762
INKA2	ENSG00000197852	-1.08497	0.00054003
MMAA	ENSG00000151611	1.09873	0.000542058
H3P16	ENSG00000178458	-1.24586	0.000543959
TMEM200A	ENSG00000164484	-1.27789	0.000547621
MPP7	ENSG00000150054	-1.40372	0.000551123
NUDT8	ENSG00000167799	1.24255	0.000551522
SBF2	ENSG00000133812	1.12284	0.000552319
GSAP	ENSG00000186088	1.08026	0.000555202
PRR13P5	ENSG00000280932	-2.07859	0.00055746
DEPTOR	ENSG00000155792	-1.52733	0.000558453
MME	ENSG00000196549	1.10579	0.000561056
AC087501.4	AC087501.4	-2.29006	0.000564162
XKR8	ENSG00000158156	-1.07733	0.000574214
TSPAN33	ENSG00000158457	-1.21898	0.00057428
POT1	ENSG00000128513	1.43381	0.000579265
BTBD11	ENSG00000151136	1.31843	0.000579265
ZBED6CL	ZBED6CL	-3.30108	0.000584379
SCAMP1	ENSG00000085365	1.1475	0.000584586
SORBS1	ENSG00000095637	1.39037	0.000595411
AC027307.3	AC027307.3	-1.59342	0.000596179
ANXA2P1	ENSG00000213406	2.25422	0.000598744
REEP2	ENSG00000132563	-1.1133	0.000601228
RPH3AL	ENSG00000282013	-1.34088	0.000601536
GPBP1	ENSG00000062194	1.16209	0.000606235
BZW1P2	ENSG00000198406	1.47021	0.0006099
AC015922.2	AC015922.2	-1.75615	0.000610918
IFT74	ENSG00000096872	1.26894	0.000614284
CHST10	ENSG00000115526	-1.14441	0.000626239
EBF4	ENSG00000088881	-3.23351	0.000626821
ABCC9	ENSG00000069431	5.84628	0.00062882
FREM2	ENSG00000150893	-3.02223	0.000633601
HMGN2P6	ENSG00000257179	-3.61712	0.000638483
OLA1P1	ENSG00000272813	1.34142	0.00065352
ZNF213-AS1	ENSG00000263072	-1.0059	0.000658904
RPS10P7	ENSG00000223396	1.44144	0.000671246
TWIST2	ENSG00000288335	-1.14172	0.000673886
GTF2IP13	ENSG00000272556	-1.26233	0.000678328
HEATR5A	ENSG00000129493	1.32639	0.000686716
AC018647.2	AC018647.2	-1.06332	0.00070661
AC089983.1	AC089983.1	1.061	0.000712043
PKP3	ENSG00000184363	1.00558	0.000715599
GAA	ENSG00000171298	1.1209	0.00073025
AC079921.1	AC079921.1	-5.52692	0.000738577
MAPK6	ENSG00000069956	1.31811	0.000742547
AC087071.2	AC087071.2	-2.7491	0.00075236
HEY1	ENSG00000164683	-1.64036	0.000753437
MINCR	ENSG00000253716	1.1078	0.000754218
TSLP	ENSG00000145777	1.80801	0.000754979
MAML3	ENSG00000196782	1.08536	0.00075937
PCOLCE	ENSG00000106333	1.24146	0.000766233
CTH	ENSG00000116761	-1.3948	0.000770954
AC107375.1	AC107375.1	-2.52169	0.000772783
SMN2	ENSG00000273772	-1.06989	0.000773755
CHD5	ENSG00000116254	-5.18839	0.000778105
DLG5-AS1	ENSG00000282770	-3.5133	0.000780397
ARHGEF35-AS1	ENSG00000244198	-1.82461	0.000782128
AL596244.1	AL596244.1	1.20364	0.000786533
LIPC	ENSG00000166035	1.20189	0.000788233
MRPL12	ENSG00000262814	1.04469	0.000789298
PPIAP11	ENSG00000251495	1.13562	0.000794483
FSD1	ENSG00000105255	-2.77499	0.000794646
DSC2	ENSG00000134755	-1.67713	0.000797488
FER1L4	ENSG00000088340	-1.62396	0.000810158
SALL2	ENSG00000165821	-2.40009	0.00081017
CLDN4	ENSG00000189143	1.00315	0.000812499
PA2G4P2	ENSG00000235698	1.59785	0.000822691
AC099552.4	AC099552.4	4.16476	0.000835981
SLC26A4	ENSG00000091137	2.58816	0.000838354
CPA3	ENSG00000163751	-2.58236	0.000844561
ELOVL6	ENSG00000170522	1.08364	0.000856562
AL356488.3	AL356488.3	-2.58374	0.000862581
NFIA-AS2	ENSG00000237928	-4.6477	0.000862581
SRSF3P1	ENSG00000257043	3.87663	0.000862923
NUDT12	ENSG00000112874	1.03402	0.000863015
ZNF766	ENSG00000196214	1.18051	0.000878233
ZNF277	ENSG00000198839	1.08733	0.000881443
RPS15P5	ENSG00000229806	2.96165	0.000883367
ACER2	ENSG00000177076	1.23592	0.000888821
TMC3-AS1	ENSG00000259343	-2.64674	0.000890324
COL6A6	ENSG00000206384	-5.10781	0.000891915
AL157402.2	AL157402.2	-5.18466	0.000891915
NNAT	ENSG00000053438	-2.42574	0.000896775
AC074135.1	AC074135.1	-5.47467	0.000899514
CXCR4	ENSG00000121966	4.31028	0.000904481
LYNX1	ENSG00000180155	-2.09647	0.000907056
HMX3	ENSG00000188620	-2.30349	0.000920087
JUND	ENSG00000130522	1.5323	0.000923276
OR2T8	ENSG00000177462	1.44987	0.000924586
BCL3	ENSG00000069399	1.0416	0.000928576
S1PR1	ENSG00000170989	-1.39222	0.0009365
ZNF525	ENSG00000203326	1.59067	0.00094023
ADIRF-AS1	ENSG00000272734	1.11985	0.00094023
ZNF826P	ENSG00000231205	1.07832	0.000940416
SNRPGP10	ENSG00000235363	1.65344	0.000945515
BX640514.2	BX640514.2	1.11677	0.000949826
SORCS1	ENSG00000108018	2.75213	0.000951799
AL022311.1	AL022311.1	-1.63143	0.00097148
CKAP2	ENSG00000136108	1.32154	0.000972047
ABCA1	ENSG00000165029	-2.08558	0.000976516
C2orf78	ENSG00000187833	3.71505	0.000978049
YBX3P1	ENSG00000261614	2.50911	0.000991007
PLPP3	ENSG00000162407	-1.00682	0.0010007
RFPL4AP6	ENSG00000278292	2.71208	0.00102791
LINC00601	ENSG00000235180	1.23763	0.00102804
AC048341.1	AC048341.1	-2.26291	0.00102804
PTMAP2	ENSG00000197744	-1.5969	0.00102899
AC025048.6	AC025048.6	1.38199	0.00103091
KCNK13	ENSG00000152315	-3.42859	0.00103191
LINC02506	ENSG00000251129	5.75721	0.00103223
SAMD9L	ENSG00000177409	2.67506	0.00103756
THAP7-AS1	ENSG00000230513	-1.54551	0.00103936
AC093525.8	AC093525.8	-2.09451	0.00103936
SLC19A3	ENSG00000135917	-1.58862	0.00104888
AC008687.6	AC008687.6	-2.416	0.00105333
TVP23B	ENSG00000171928	1.27455	0.00105551
QRICH2	ENSG00000129646	1.351	0.00105568
KIF17	ENSG00000117245	-2.07766	0.00105581
ZNF354A	ENSG00000169131	1.42085	0.00106019
AP000695.2	AP000695.2	-1.76991	0.00106714
NR2F2-AS1	ENSG00000247809	-1.51202	0.00107826
GREB1	ENSG00000196208	-1.10127	0.00108208
BNIP3P11	ENSG00000271550	-1.78403	0.00109042
AC015849.3	AC015849.3	-2.1734	0.00109977
NGF-AS1	ENSG00000228035	2.29912	0.00110357
ADGRL3	ENSG00000150471	1.95386	0.00113847
GAP43	ENSG00000172020	-5.04338	0.00114805
HLA-L	ENSG00000242227	1.28453	0.00117567
KRTCAP2	ENSG00000163463	-1.17155	0.00119511
LBHD1	ENSG00000162194	-1.11919	0.00120438
NCOA7	ENSG00000111912	1.1723	0.00121957
HLA-K	ENSG00000233964	3.503	0.00122116
GUCY1A2	ENSG00000152402	-2.37963	0.00122116
PLAG1	ENSG00000181690	1.27417	0.00122337
OSGIN2	ENSG00000164823	1.07588	0.00122337
SMIM25	SMIM25	1.28726	0.00123162
GLYATL1	ENSG00000166840	1.26028	0.0012379
AC102953.2	AC102953.2	-1.00942	0.0012379
SMOX	ENSG00000088826	1.30352	0.00126236
C4A	ENSG00000227746	1.8168	0.00126741
SCUBE3	ENSG00000146197	-3.7399	0.00126741
LINC02874	ENSG00000257137	-1.81643	0.00127206
CFH	ENSG00000000971	1.34587	0.001276
FABP3	ENSG00000121769	-1.10862	0.00127814
SLFNL1-AS1	ENSG00000281207	-1.72152	0.00130837
SLAMF9	ENSG00000162723	3.36597	0.00131323
CARMN	ENSG00000249669	-2.24466	0.00131545
LUCAT1	ENSG00000248323	1.34085	0.00132432
AC019205.1	AC019205.1	-1.07765	0.00134177
AL031846.2	AL031846.2	-2.6244	0.00134528
SLC16A4	ENSG00000168679	-2.17259	0.00134968
AC004967.2	AC004967.2	-1.81187	0.00135262
CRB1	ENSG00000134376	3.73748	0.0013532
PSMG3-AS1	ENSG00000230487	-1.04611	0.00135629
AL022151.1	AL022151.1	3.67347	0.00135774
RDM1	ENSG00000276432	1.14108	0.00137783
SWT1	ENSG00000116668	1.14668	0.00139175
ATP5MC1P4	ENSG00000227440	1.54976	0.0013971
PTGS1	ENSG00000095303	-2.53588	0.00140838
AC105020.1	AC105020.1	-1.83326	0.00141288
PPM1F-AS1	ENSG00000224086	-1.27636	0.00141351
TESC	ENSG00000088992	-2.91521	0.00141564
PPP1R32	ENSG00000162148	2.61191	0.00141868
SNORD93	ENSG00000221740	-3.29507	0.00142209
H1-4	ENSG00000168298	1.68725	0.00142456
EMBP1	ENSG00000231752	2.34276	0.00142947
ZNF221	ENSG00000159905	1.70573	0.00144074
SBSN	ENSG00000189001	1.45916	0.00145238
RWDD4P1	ENSG00000244490	1.44548	0.00146629
LGALS2	ENSG00000100079	-1.76153	0.00147295
HBB	ENSG00000244734	5.23936	0.00147407
SPNS3	ENSG00000182557	2.83014	0.00148771
DLGAP1-AS1	ENSG00000177337	1.0852	0.00148771
NOS1AP	ENSG00000198929	-1.15365	0.00148771
HPDL	ENSG00000186603	-2.9553	0.00148822
CCDC89	ENSG00000179071	-1.88575	0.00149291
LYPD1	ENSG00000150551	-1.09537	0.00151035
VWA1	ENSG00000179403	-3.32726	0.00151035
SEC14L1P1	ENSG00000213693	-1.66205	0.00151501
ZNF134	ENSG00000213762	1.00266	0.00155735
EIF4A2	ENSG00000156976	1.10138	0.00156653
AL365330.1	AL365330.1	-1.74849	0.00157521
GGPS1	ENSG00000152904	1.10518	0.00158238
CCDC181	ENSG00000117477	-1.516	0.00159204
SUMO2P17	ENSG00000248278	-2.02961	0.00159226
SRP54	ENSG00000100883	1.01682	0.00159311
CYCSP6	ENSG00000214429	1.47627	0.0015951
FNDC10	ENSG00000228594	-5.39887	0.00160843
ZNF423	ENSG00000102935	-3.68422	0.00162066
FAM66B	ENSG00000280677	-1.2914	0.0016247
SLC25A27	ENSG00000153291	2.51702	0.00162687
PRRT4	ENSG00000224940	1.82318	0.00162687
BACH1	ENSG00000156273	1.0767	0.00164356
AC073114.1	AC073114.1	4.63739	0.00164621
MFAP5	ENSG00000197614	1.12769	0.00164621
AL162586.1	AL162586.1	-1.19259	0.00164621
NOG	ENSG00000183691	-1.1478	0.00165125
GATA6-AS1	ENSG00000266010	-2.65071	0.00165242
CLIP1	ENSG00000130779	1.06446	0.0016723
EPRS1	ENSG00000136628	1.25607	0.00167315
MIR4453HG	ENSG00000268471	-1.40682	0.00170594
OBSCN-AS1	ENSG00000162913	-4.43084	0.00170846
ZSCAN16-AS1	ENSG00000269293	1.1285	0.00172166
PRR15	ENSG00000176532	1.22655	0.00173589
RPL7P23	ENSG00000244363	-1.9496	0.00174653
SRCIN1	ENSG00000273608	2.06612	0.00178952
SOX18	ENSG00000203883	2.3778	0.00179489
USP47	ENSG00000170242	1.33432	0.00179489
EIF3C	ENSG00000184110	-1.25555	0.0018037
AC135050.6	AC135050.6	-1.17919	0.0018056
CAMK1G	ENSG00000008118	-2.00837	0.0018105
PUS10	ENSG00000162927	1.15686	0.00185878
VWF	ENSG00000110799	-1.33983	0.00189359
HSP90B3P	ENSG00000203914	5.18973	0.00189707
CCDC110	ENSG00000168491	-2.79506	0.00189707
AL354707.1	AL354707.1	-3.12808	0.00190045
SOD3	ENSG00000109610	1.04022	0.00190971
AC000089.1	AC000089.1	1.05985	0.00191772
CFAP54	ENSG00000188596	1.76326	0.00192082
LINC02550	ENSG00000271584	2.62245	0.0019258
PDGFRL	ENSG00000104213	1.41611	0.00192829
AC109460.2	AC109460.2	-1.27066	0.00193851
ALPL	ENSG00000162551	-3.46073	0.0019505
RFPL1	ENSG00000128250	5.76915	0.00196116
AL445647.1	AL445647.1	2.12735	0.00196171
SERPINA5	ENSG00000188488	3.4446	0.00196686
IER5L	ENSG00000188483	1.50299	0.00200358
AMIGO1	ENSG00000181754	-1.16658	0.00202264
WFDC21P	ENSG00000261040	1.49463	0.00202912
AF279873.3	AF279873.3	1.16194	0.0020386
NTRK3	ENSG00000140538	-1.63076	0.00204762
IBTK	ENSG00000283068	1.13721	0.00206082
AL139243.1	AL139243.1	-1.86568	0.00206217
BRCA1	ENSG00000012048	1.04287	0.00206264
ATP11C	ENSG00000101974	1.14859	0.00206849
ZNRD1	ZNRD1	1.09024	0.00207874
RPSAP9	ENSG00000234618	-1.39537	0.00209076
SAPCD1	ENSG00000234951	-2.08649	0.00209324
AC131009.3	AC131009.3	-1.96562	0.00209589
CTXN1	ENSG00000178531	1.50994	0.00210118
KRT33B	ENSG00000263012	1.26045	0.00210576
SLCO2B1	ENSG00000137491	-3.34494	0.00210801
SELL	ENSG00000188404	-2.5597	0.00211702
TUT7	ENSG00000083223	1.23731	0.00213312
AP002807.1	AP002807.1	-1.55889	0.00214535
MAPT	ENSG00000276155	-1.03386	0.0021487
GBGT1	ENSG00000148288	-1.43939	0.00215303
AIF1L	ENSG00000126878	1.8869	0.00216043
LINC01521	ENSG00000213888	-1.64271	0.00216862
ZNF428	ENSG00000131116	1.18014	0.00217436
AC007485.2	AC007485.2	-1.11451	0.00217834
ODF3B	ENSG00000177989	2.03491	0.00218199
NECAB1	ENSG00000123119	1.15181	0.00220887
GOLGB1	ENSG00000173230	1.11675	0.00222361
AC122688.3	AC122688.3	-1.27842	0.00223984
AC009242.1	AC009242.1	-3.39668	0.00224802
DLGAP5	ENSG00000126787	1.33668	0.00226079
SLC2A5	ENSG00000142583	-3.66649	0.0022616
UBA3	ENSG00000144744	1.03509	0.00227815
JAKMIP3	ENSG00000188385	-1.13072	0.00227867
PDE1A	ENSG00000115252	1.22407	0.00228748
ZNF747	ENSG00000169955	-1.9809	0.00229465
SESN2	ENSG00000285069	1.21647	0.00231583
SLC37A1	ENSG00000160190	1.24875	0.00234296
GREM2	ENSG00000180875	-4.86399	0.00236406
DRC3	ENSG00000171962	-1.34178	0.00236697
TRAM1L1	ENSG00000174599	-2.99884	0.00236872
ANG	ENSG00000214274	1.08499	0.00236921
AK9	ENSG00000155085	1.40308	0.00237122
AC002451.1	AC002451.1	4.45522	0.00238164
AC136475.10	AC136475.10	-2.51886	0.00239321
RIOK2	ENSG00000058729	1.07438	0.00239586
AC026740.1	AC026740.1	-1.90975	0.00241735
PYROXD1	ENSG00000121350	1.14343	0.00243576
AL355916.1	AL355916.1	1.21629	0.00247083
ZNF514	ENSG00000144026	-1.13131	0.00247518
AC012574.2	AC012574.2	-1.56098	0.00247518
SKOR1	ENSG00000188779	2.60569	0.00248619
SLC26A1	ENSG00000145217	-1.18263	0.00248619
AC116347.1	AC116347.1	1.97536	0.00248627
CLEC3B	ENSG00000163815	-2.2989	0.00248886
AC006978.1	AC006978.1	1.21259	0.00249486
MSLN	ENSG00000102854	-1.87613	0.00249748
LUARIS	ENSG00000231638	-1.4189	0.00250269
SLC16A13	ENSG00000174327	-1.43646	0.00250269
ZNF821	ENSG00000102984	-1.38033	0.00250511
GOLGA8IP	ENSG00000281356	3.4794	0.00250617
DNM3	ENSG00000197959	-1.15855	0.00251629
PTGER3	ENSG00000050628	-4.39256	0.0025287
CLDN14	ENSG00000159261	-5.18908	0.0025287
AC090826.3	AC090826.3	-1.27836	0.00253765
IL13RA2	ENSG00000123496	2.50888	0.00254322
NEK2	ENSG00000117650	1.05901	0.00254613
RNF175	ENSG00000145428	-4.16711	0.00254613
PJA2	ENSG00000198961	1.26532	0.00255062
TBC1D23	ENSG00000036054	1.16054	0.0025661
AC004148.1	AC004148.1	-1.59953	0.0025661
RPL37P6	ENSG00000241431	1.94775	0.00257595
FMO3	ENSG00000007933	1.66765	0.00261097
KIAA1324	KIAA1324	-1.18539	0.00261139
AC126615.1	AC126615.1	-1.61647	0.00262045
ASB16	ENSG00000161664	-1.55057	0.00262912
MBNL1-AS1	ENSG00000229619	-1.2091	0.00262968
AC112220.2	AC112220.2	-1.1262	0.00264793
AF131215.6	AF131215.6	-1.66028	0.00264793
GGT5	ENSG00000099998	-2.86445	0.00265098
GPLD1	ENSG00000112293	-1.71418	0.00266626
AC006262.2	AC006262.2	3.30023	0.00266807
DNAJC15	ENSG00000120675	1.38366	0.00267501
HOXC10	ENSG00000180818	-1.81176	0.00272301
ZNF704	ENSG00000164684	3.32951	0.00273595
CYS1	ENSG00000205795	-2.06695	0.00276506
ATP10A	ENSG00000206190	-2.02	0.00276671
SNORC	ENSG00000182600	1.82395	0.00277914
FTH1P2	ENSG00000285319	1.28064	0.00277914
ELL2P1	ENSG00000227295	2.252	0.00280198
BX322234.1	BX322234.1	-2.09382	0.00280457
AP002761.3	AP002761.3	-1.79925	0.00282678
TTN	ENSG00000155657	-1.03989	0.00283493
GJB3	ENSG00000188910	2.78725	0.00283611
DES	ENSG00000175084	5.02407	0.00287631
RIPPLY3	ENSG00000183145	-4.78372	0.00288414
AC087294.1	AC087294.1	-1.66187	0.00290142
GTF2IP12	ENSG00000283050	-1.10292	0.0029236
PCDHGA1	ENSG00000204956	-2.66354	0.00295869
AC245060.5	AC245060.5	-4.70445	0.00296064
LINC01465	ENSG00000221949	-2.00314	0.00296575
AL356019.2	AL356019.2	-2.59801	0.00297038
KIAA1614	ENSG00000135835	-1.62624	0.00302776
LRCH2	ENSG00000130224	-1.50465	0.00304089
AP000347.1	AP000347.1	-2.32798	0.003045
AP000941.1	AP000941.1	-2.61738	0.00308919
AC012313.5	AC012313.5	-1.96463	0.00309776
AL096870.10	AL096870.10	2.65962	0.00314354
CHCHD10	ENSG00000273607	1.23652	0.00314354
IL31RA	ENSG00000164509	-1.21138	0.00314354
ANKRD50	ENSG00000151458	1.01442	0.00314668
S100A2	ENSG00000196754	1.0888	0.00314891
DHFR2	ENSG00000178700	-1.19119	0.00314891
LCORL	ENSG00000178177	1.1603	0.00319747
AC091563.1	AC091563.1	-4.71028	0.00321232
FRMD4B	ENSG00000114541	1.12913	0.00322508
AP000695.1	AP000695.1	-1.56691	0.00323535
PDF	ENSG00000258429	2.8184	0.003246
ACSL3	ENSG00000123983	1.18186	0.00326527
SH3GL1P1	ENSG00000266777	-2.76195	0.00326731
ADAM22	ENSG00000008277	2.05677	0.00327327
LCA5	ENSG00000135338	1.18756	0.00330372
AL162727.2	AL162727.2	-4.68402	0.00330372
FLVCR2	ENSG00000119686	-1.92718	0.00331198
HTR7P1	ENSG00000183935	-1.06638	0.00331425
ARHGEF25	ENSG00000240771	-1.38134	0.00337697
AL360178.1	AL360178.1	2.23801	0.00338086
UHRF1BP1L	ENSG00000111647	1.05643	0.00338086
MTMR8	ENSG00000102043	1.19154	0.00338784
PIGZ	ENSG00000119227	-1.51217	0.00341637
AC011379.2	AC011379.2	-1.91682	0.00341726
PYCARD	ENSG00000103490	1.14627	0.00341921
SNRPCP2	ENSG00000251235	2.36863	0.00342587
P2RY1	ENSG00000169860	-1.28476	0.00342587
ASAH2B	ENSG00000204147	1.0238	0.00343143
STAG3L1	ENSG00000205583	1.15307	0.00345512
NMD3	ENSG00000169251	1.07009	0.00345536
MMP3	ENSG00000149968	-3.01707	0.00346882
SPTBN5	ENSG00000137877	1.18152	0.00348498
FBXO24	ENSG00000106336	1.98442	0.00349464
PSMD12P	PSMD12P	2.85763	0.0035032
C8orf48	ENSG00000164743	-1.00335	0.0035032
YWHAQP6	ENSG00000249986	2.15685	0.00351509
NMB	ENSG00000197696	-2.42674	0.00353001
AL354919.2	AL354919.2	-4.78358	0.00353823
SUPT16HP1	ENSG00000256238	1.79169	0.00353825
LHFPL5	ENSG00000197753	-1.64327	0.00353825
SERHL	ENSG00000172250	2.96162	0.00354068
CMKLR1	ENSG00000174600	2.00467	0.00354068
MEIS1	ENSG00000143995	-1.22691	0.00354068
CDK15	ENSG00000138395	1.29469	0.00355913
ST13P4	ENSG00000232150	-1.23283	0.00356632
TEX48	ENSG00000230601	3.29244	0.00356764
UBE2V1	ENSG00000244687	-1.1089	0.00358912
MESP1	ENSG00000166823	2.39251	0.00359648
[truncated: 821 more rows]

## Sheet: 5024 (FDR<0.05  log2FC≥1)
Gene symbols	Ensembl_ID	T-NC_log2FC	T-NC_adjPval
OASL	ENSG00000135114	9.30105	6.8123e-201
IFIT3	ENSG00000119917	5.1606	4.95072e-166
THBS2	ENSG00000186340	-6.20933	2.27578e-136
IFIT1	ENSG00000185745	4.47398	1.75685e-117
IFIT2	ENSG00000119922	6.22294	1.199e-109
MT-RNR1	ENSG00000211459	2.76648	2.23342e-75
FBN2	ENSG00000138829	-3.93255	9.68909e-70
MT-ATP8	ENSG00000228253	-4.07022	4.96147e-65
ISG20	ENSG00000172183	5.35741	4.83064e-64
IGFBP6	ENSG00000167779	3.43008	9.24098e-62
LINC02582	ENSG00000261780	7.60523	1.16518e-61
CEMIP	ENSG00000103888	-4.00153	4.94621e-61
PMAIP1	ENSG00000141682	2.59569	3.91295e-57
ADAM23	ENSG00000114948	-3.66132	4.53003e-53
CCNA1	ENSG00000133101	6.8216	1.63392e-47
IFIH1	ENSG00000115267	2.98213	4.21835e-47
TPM1	ENSG00000140416	-2.21593	4.21835e-47
RIPOR2	ENSG00000111913	-5.82691	2.09236e-46
SLC6A17	ENSG00000197106	-4.04014	1.21958e-43
HERC5	ENSG00000138646	3.36388	1.2358e-43
RARRES2	ENSG00000106538	-6.60646	5.45055e-43
ABI3BP	ENSG00000154175	2.85904	1.3225e-42
HERC6	ENSG00000138642	2.27579	2.12208e-41
CDH4	ENSG00000280641	-2.54657	4.01589e-41
WNT7B	ENSG00000188064	2.12946	5.62971e-41
NOTCH3	ENSG00000074181	-5.34037	1.42783e-40
SLC2A10	ENSG00000197496	-4.17701	3.30361e-40
HMGCS1	ENSG00000112972	2.84876	7.2766e-40
KYNU	ENSG00000115919	5.40506	1.39168e-39
RPS6KA2	ENSG00000071242	-3.9408	2.2478e-39
GPC4	ENSG00000076716	-3.75159	2.51387e-38
DDX60	ENSG00000137628	3.71959	2.34993e-37
KLF4	ENSG00000136826	2.88417	7.63813e-37
BMP4	ENSG00000125378	-2.52473	9.15614e-37
SLAMF7	ENSG00000026751	-3.47214	4.2469e-36
IFI27	ENSG00000275214	4.0552	1.38703e-35
DHX58	ENSG00000108771	3.1497	3.02853e-35
NPPB	ENSG00000120937	-11.032	5.38978e-35
CCL5	ENSG00000274233	13.2433	7.88393e-35
RPL17	ENSG00000265681	-2.35122	4.22675e-34
RN7SL1	ENSG00000276168	4.00765	5.65781e-34
OAS2	ENSG00000111335	4.08008	2.54956e-33
PLAAT4	ENSG00000133321	3.66293	2.69035e-33
NRXN2	ENSG00000110076	2.90438	3.52186e-33
LAMA1	ENSG00000101680	-4.4716	1.10348e-32
GFRA1	ENSG00000151892	-4.48713	2.70917e-31
SFRP1	ENSG00000104332	-2.48077	3.71889e-31
SLFN5	ENSG00000166750	1.94699	4.61137e-31
BGN	ENSG00000182492	-4.28603	5.30953e-31
IFI44	ENSG00000137965	3.23466	1.65664e-30
AC012085.1	AC012085.1	-2.60132	1.7783e-30
IRF1	ENSG00000125347	1.90242	1.92108e-30
SCN4B	ENSG00000177098	2.44861	1.97053e-30
ATF3	ENSG00000162772	2.59165	8.53268e-30
COL4A6	ENSG00000197565	2.32787	2.67843e-29
CYTL1	ENSG00000170891	-4.67453	3.10147e-29
RRAD	ENSG00000166592	4.33348	1.16762e-28
SEMA6B	ENSG00000167680	2.16471	3.14415e-28
TXNDC5	ENSG00000239264	4.53698	5.78436e-28
PLEKHA7	ENSG00000166689	-3.27352	6.96536e-28
EXPH5	ENSG00000110723	2.78915	1.09554e-27
PCDH7	ENSG00000169851	2.61528	1.12873e-27
RSAD2	ENSG00000134321	13.4898	2.68648e-27
C1QTNF1	ENSG00000173918	2.65164	6.79441e-27
VGLL3	ENSG00000206538	-3.22612	1.20121e-26
C4BPB	ENSG00000123843	-3.58253	1.31555e-26
GBP5	ENSG00000154451	5.1021	1.77944e-26
CXCL8	ENSG00000169429	3.15847	2.12176e-26
CHRDL1	ENSG00000101938	1.62925	5.24113e-26
MDGA1	ENSG00000112139	-2.66475	1.1749e-25
CDIP1	ENSG00000274336	-2.53869	1.62971e-25
SOD2	ENSG00000112096	1.6657	1.66365e-25
OAS1	ENSG00000089127	2.54639	1.84474e-25
CRLF2	ENSG00000205755	5.64938	2.99062e-25
NPTXR	ENSG00000221890	-1.94548	1.1232e-24
ZNF618	ENSG00000157657	-2.0968	1.19533e-24
APOL3	ENSG00000128284	2.36464	1.23662e-24
GABARAP	ENSG00000170296	-3.70782	1.63135e-24
XYLT1	ENSG00000285395	2.04509	2.06768e-24
JAM3	ENSG00000166086	-4.25384	3.19222e-24
RN7SL3	ENSG00000278771	5.07636	4.14422e-24
LDHB	ENSG00000111716	2.4127	5.7564e-24
MT-RNR2	ENSG00000210082	1.77332	6.14543e-24
KRT80	ENSG00000167767	-1.47215	9.05408e-24
GYG2	ENSG00000056998	-4.84292	1.04803e-23
RRAGD	ENSG00000025039	-2.74248	1.10956e-23
APBA1	ENSG00000276497	-2.31479	1.18546e-23
GBP4	ENSG00000162654	3.2964	1.59062e-23
PLEK2	ENSG00000100558	-2.25285	1.73501e-23
LINC01060	ENSG00000281580	3.53464	2.96897e-23
CEBPB	ENSG00000172216	2.2738	3.43749e-23
ATP8A1	ENSG00000124406	4.56251	3.58469e-23
CEBPD	ENSG00000221869	3.45731	3.62237e-23
AC008105.3	AC008105.3	2.51556	7.75541e-23
SH3KBP1	ENSG00000147010	1.57107	1.13063e-22
ISG15	ENSG00000187608	2.52947	1.48105e-22
PTGFR	ENSG00000122420	2.30786	1.82093e-22
CPVL	ENSG00000106066	-4.05408	2.1655e-22
IP6K3	ENSG00000161896	3.46526	6.46451e-22
FP236383.5	FP236383.5	6.64853	1.07642e-21
SLC4A2	ENSG00000164889	-1.63458	1.42726e-21
MT-CYB	ENSG00000198727	-1.93544	1.80519e-21
F2RL2	ENSG00000164220	-3.12097	3.90243e-21
APBB1	ENSG00000166313	-2.37621	5.32478e-21
CDH11	ENSG00000140937	-1.38772	9.0518e-21
BTN3A2	ENSG00000186470	1.52002	9.18437e-21
INSIG1	ENSG00000186480	2.68302	1.13469e-20
RAB3B	ENSG00000169213	-1.84051	1.3132e-20
VCAM1	ENSG00000162692	2.93929	1.33847e-20
CCDC9B	ENSG00000188549	-1.36736	1.51538e-20
LRRC3	ENSG00000160233	-3.89136	2.0558e-20
PTGIS	ENSG00000124212	-2.26709	2.28132e-20
BLOC1S1	ENSG00000135441	2.31831	2.28383e-20
TIMP3	ENSG00000100234	-1.78751	2.93858e-20
ZNF385D	ENSG00000151789	1.89659	3.53136e-20
CCDC3	ENSG00000151468	-2.39038	4.14017e-20
ICAM5	ENSG00000105376	3.37497	4.46526e-20
SPOCD1	ENSG00000134668	-2.92808	4.46526e-20
PLAC8	ENSG00000145287	2.45827	5.40674e-20
TRIM29	ENSG00000137699	1.98598	6.44027e-20
APOL6	ENSG00000221963	1.56362	8.72571e-20
NFE2L3	ENSG00000050344	1.46472	2.09802e-19
CADM1	ENSG00000182985	-2.64704	2.15786e-19
ILK	ENSG00000166333	-2.78053	2.15786e-19
ITGA2	ENSG00000164171	1.65852	2.34887e-19
LARGE1	ENSG00000133424	2.01389	2.74104e-19
BTN3A1	ENSG00000026950	1.6662	3.10748e-19
ALDH5A1	ENSG00000112294	-2.27014	3.10748e-19
MAGEA10	ENSG00000124260	3.49513	3.15632e-19
GFPT2	ENSG00000131459	2.36726	3.29375e-19
CNN2	ENSG00000064666	-1.87258	3.63564e-19
SIRPA	ENSG00000198053	-1.89881	3.99213e-19
MKNK2	ENSG00000099875	1.97599	6.25835e-19
CHST1	ENSG00000175264	2.20308	7.21218e-19
MT-ATP6	ENSG00000198899	-2.013	9.02806e-19
TRIML2	ENSG00000179046	3.51687	1.01556e-18
DSP	ENSG00000096696	-2.27279	1.17338e-18
GUCY1B1	ENSG00000061918	-2.51451	1.19092e-18
ZNF503-AS1	ENSG00000226051	5.55014	1.32734e-18
CLIP2	ENSG00000106665	1.43472	1.88711e-18
LDLR	ENSG00000130164	1.32261	2.16307e-18
SSTR1	ENSG00000139874	-3.77314	2.30617e-18
CXCL10	ENSG00000169245	11.1012	2.34849e-18
RPL3P4	ENSG00000232573	1.81002	3.31536e-18
CDKN2D	ENSG00000129355	1.65589	3.89275e-18
F2R	ENSG00000181104	-1.68671	4.66255e-18
SH3GL3	ENSG00000140600	-3.54115	5.79432e-18
CGN	ENSG00000143375	-2.9983	6.30728e-18
SAT1	ENSG00000130066	1.95279	8.02156e-18
DDX58	ENSG00000107201	2.4909	8.22423e-18
NRN1	ENSG00000124785	-1.69761	8.72592e-18
HAGLR	ENSG00000224189	-2.01478	1.13076e-17
PDE10A	ENSG00000112541	7.90053	1.21825e-17
HLA-DPA1	ENSG00000228163	3.12575	1.40414e-17
TRAF1	ENSG00000056558	1.77583	1.52463e-17
NDUFV2P1	ENSG00000267809	3.4044	1.668e-17
ID3	ENSG00000283060	-1.94041	1.7134e-17
IFI6	ENSG00000126709	2.4083	2.46285e-17
SFT2D2	ENSG00000213064	-1.59472	2.49307e-17
TMSB4XP4	ENSG00000223551	2.70076	3.46055e-17
ACTN2	ENSG00000077522	3.25372	3.94623e-17
CD24	ENSG00000272398	-2.60061	4.73499e-17
HSD17B8	ENSG00000228357	2.38622	4.76998e-17
MANSC1	ENSG00000281818	-3.55393	4.77609e-17
EBI3	ENSG00000105246	2.78867	4.93622e-17
C4orf48	ENSG00000243449	3.74849	4.99268e-17
PTMA	ENSG00000187514	-1.82773	5.20101e-17
CFB	ENSG00000242335	3.39093	5.39471e-17
PTPRN2	ENSG00000282185	1.81972	5.84086e-17
RNF144B	ENSG00000137393	-2.28118	5.84086e-17
AKR1C1	ENSG00000187134	1.97575	5.87373e-17
CDH6	ENSG00000113361	-2.27596	6.15703e-17
TCN2	ENSG00000185339	2.16493	6.54811e-17
AL139220.2	AL139220.2	3.14401	7.35519e-17
CTSH	ENSG00000103811	-5.06554	7.35519e-17
TWIST1	ENSG00000122691	1.73379	8.41747e-17
UBALD2	ENSG00000185262	1.87439	8.65285e-17
HMGCR	ENSG00000113161	1.69912	8.65285e-17
MSMO1	ENSG00000052802	1.8038	8.70887e-17
CC2D2A	ENSG00000048342	-1.64138	8.75664e-17
RPL36AL	ENSG00000165502	1.75606	9.92021e-17
SHISAL1	ENSG00000138944	-2.3264	1.24714e-16
MT-ND4L	ENSG00000212907	-1.60424	1.60409e-16
TRIM22	ENSG00000132274	1.31739	2.00437e-16
PIGM	ENSG00000143315	-1.77107	2.03207e-16
PAPSS2	ENSG00000198682	-1.21075	2.33604e-16
NR2F2	ENSG00000185551	-1.49258	2.496e-16
DLG4	ENSG00000132535	1.74585	3.19795e-16
TGFBI	ENSG00000120708	-1.49681	3.28494e-16
EVI2B	ENSG00000185862	2.66015	4.44905e-16
HELZ2	ENSG00000130589	1.79671	4.64583e-16
MTND2P28	ENSG00000225630	-1.9318	4.69126e-16
CTU1	ENSG00000142544	2.56228	4.87194e-16
MAGEE1	ENSG00000198934	-6.97856	4.98882e-16
HSD11B1	ENSG00000117594	2.56756	5.28364e-16
UNG	ENSG00000076248	-1.38255	5.28364e-16
CCL4L2	ENSG00000282604	10.4061	5.44536e-16
SPANXB1	ENSG00000227234	6.76167	5.60085e-16
RRAS	ENSG00000126458	1.48465	5.60085e-16
IFI44L	ENSG00000137959	3.17312	5.76296e-16
CXCL3	ENSG00000163734	2.69041	6.97953e-16
MAOA	ENSG00000189221	1.72751	7.44096e-16
RAMP1	ENSG00000132329	-2.78357	7.58425e-16
POGK	ENSG00000143157	-1.37128	7.70896e-16
HOMER3	ENSG00000051128	1.39945	7.87276e-16
KLHL4	ENSG00000102271	3.14999	1.08037e-15
IGFN1	ENSG00000163395	-3.34932	1.08037e-15
CHRM3	ENSG00000133019	2.8863	1.08701e-15
HLA-A	ENSG00000227715	2.11679	1.11374e-15
LONRF1	ENSG00000154359	1.74543	1.17219e-15
MTND4P12	ENSG00000247627	-2.68938	1.19697e-15
TMEM26	ENSG00000196932	3.00069	1.27161e-15
ST8SIA4	ENSG00000113532	3.66502	1.29568e-15
LINC01943	ENSG00000280721	2.99274	1.30713e-15
PDXP	ENSG00000241360	4.20153	1.49254e-15
PITX2	ENSG00000164093	-2.62071	1.53958e-15
DMD	ENSG00000198947	-1.6268	1.68577e-15
NTM	ENSG00000182667	2.6467	1.70576e-15
MKX	ENSG00000150051	-2.98763	1.70779e-15
MLLT3	ENSG00000171843	1.68369	1.70897e-15
SPESP1	ENSG00000258484	-6.61755	1.81505e-15
HLA-F	ENSG00000234487	2.1735	1.83525e-15
TNFSF10	ENSG00000121858	2.97629	2.4406e-15
PARP14	ENSG00000173193	2.22917	2.7409e-15
PFN1P1	ENSG00000233328	2.31658	2.7858e-15
RTN1	ENSG00000139970	1.52238	4.07185e-15
SLCO3A1	ENSG00000176463	1.3259	4.09064e-15
CYRIA	ENSG00000197872	1.42944	4.21625e-15
KRT87P	ENSG00000135477	-2.88955	4.22864e-15
TENT5C	ENSG00000183508	1.63277	4.37737e-15
CSAG3	ENSG00000268916	2.95656	4.43149e-15
SUSD5	ENSG00000173705	-1.47855	4.93234e-15
C7	ENSG00000112936	7.3827	5.04704e-15
NXF3	ENSG00000147206	3.11997	5.15164e-15
DAPK1	ENSG00000196730	-1.61501	5.15164e-15
B2M	ENSG00000273686	1.59011	5.48377e-15
LINC00842	ENSG00000285294	-1.93235	5.846e-15
AC055811.4	AC055811.4	-1.90184	5.89559e-15
ID2	ENSG00000115738	-1.50496	6.26671e-15
CHAF1B	ENSG00000159259	-1.88732	6.26671e-15
CXCL2	ENSG00000081041	2.41524	6.43974e-15
LMO7	ENSG00000136153	-1.32706	7.35714e-15
ZNF827	ENSG00000151612	-1.56653	7.38434e-15
RBPMS	ENSG00000157110	-2.1895	7.69277e-15
ITPKA	ENSG00000137825	1.75601	9.46061e-15
GLT8D1	ENSG00000016864	1.29243	9.60235e-15
MXRA7P1	ENSG00000232320	1.74543	1.00994e-14
NR2F6	ENSG00000160113	1.50416	1.36601e-14
HUNK	ENSG00000142149	-5.83721	1.39886e-14
FN1	ENSG00000115414	-1.31766	1.41544e-14
BCL11A	ENSG00000119866	3.6574	2.08997e-14
AUTS2	ENSG00000158321	-1.72961	2.09524e-14
RPL39P3	ENSG00000235174	2.20653	2.12584e-14
ITGBL1	ENSG00000198542	1.29982	2.2347e-14
RPS11P5	ENSG00000232888	2.19717	2.28176e-14
SLC35D2	ENSG00000130958	1.75388	2.55272e-14
RPS15P4	ENSG00000233762	1.84502	2.64851e-14
DUSP7	ENSG00000164086	-1.36478	2.8179e-14
RPL24P8	ENSG00000236801	2.04328	3.0349e-14
TFAP2A	ENSG00000137203	-1.44606	3.38946e-14
CASP2	ENSG00000106144	-1.53069	3.40536e-14
CRLS1	ENSG00000088766	2.42779	3.7966e-14
NMRAL1	ENSG00000274684	-2.34436	3.89989e-14
MT-ND2	ENSG00000198763	-1.51213	4.24535e-14
MPZL1	ENSG00000197965	-1.14662	4.46538e-14
COL4A5	ENSG00000188153	1.60645	4.61981e-14
DTNA	ENSG00000134769	1.89717	5.55442e-14
IL1R1	ENSG00000115594	1.49982	5.66279e-14
CCL3L3	ENSG00000277796	8.49212	6.13149e-14
PPARA	ENSG00000186951	1.30321	6.20039e-14
GCSH	ENSG00000140905	-2.30665	1.12456e-13
SAP30	ENSG00000164105	1.33019	1.1899e-13
CNN1	ENSG00000130176	-1.66013	1.26535e-13
SNHG4	ENSG00000281398	-1.88566	1.26535e-13
AGMAT	ENSG00000116771	-4.97993	1.30348e-13
CAPG	ENSG00000042493	3.11716	1.42855e-13
BX679664.3	BX679664.3	1.18126	1.58344e-13
JUNB	ENSG00000171223	1.66363	1.58571e-13
PSMG1	ENSG00000183527	-1.44462	1.72171e-13
RAET1L	ENSG00000155918	3.52809	1.7711e-13
RNF24	ENSG00000101236	1.34522	1.8303e-13
NLRP2	ENSG00000275399	-4.53124	1.88027e-13
VEPH1	ENSG00000197415	1.3417	1.90748e-13
F2RL1	ENSG00000164251	-2.17566	1.94967e-13
WNT5A	ENSG00000114251	-1.32495	2.02476e-13
EML2	ENSG00000125746	1.26195	2.11856e-13
LDB2	ENSG00000169744	-2.3808	2.23799e-13
ADAMTSL4	ENSG00000143382	1.90185	2.25112e-13
ZC3H4	ENSG00000130749	-1.43368	2.59809e-13
SELENOH	ENSG00000211450	-2.06908	2.66228e-13
IRGQ	ENSG00000167378	-1.56281	2.67878e-13
GCKR	ENSG00000084734	1.78476	2.74858e-13
KLF17	ENSG00000171872	4.38633	2.92044e-13
SYNGR1	ENSG00000100321	-1.79045	2.92044e-13
SLC8A1	ENSG00000183023	1.74752	3.21614e-13
MT-ND5	ENSG00000198786	-1.51364	3.4006e-13
MMP2	ENSG00000087245	1.44505	3.44566e-13
ST8SIA2	ENSG00000140557	3.774	3.45656e-13
SLC25A4	ENSG00000151729	-1.16628	4.6072e-13
GADD45A	ENSG00000116717	1.83775	4.7399e-13
PTPRS	ENSG00000105426	-1.49584	4.85402e-13
FBXL14	ENSG00000171823	1.61224	5.51745e-13
RFLNB	ENSG00000283979	-1.89483	5.55076e-13
LINC02475	ENSG00000251350	5.36573	6.12404e-13
ZNF641	ENSG00000167528	-1.52176	6.12404e-13
INHBA	ENSG00000122641	-1.68989	6.12461e-13
HSPB7	ENSG00000173641	-2.12744	6.25849e-13
ACTB	ENSG00000075624	-1.33092	6.29679e-13
SNHG26	ENSG00000228649	-2.51728	6.37272e-13
CTSS	ENSG00000163131	4.54951	6.72145e-13
DIRAS1	ENSG00000176490	-2.52	6.87869e-13
ALDH1A1	ENSG00000165092	6.87949	7.02543e-13
LRFN5	ENSG00000165379	5.1671	7.03857e-13
FP236383.4	FP236383.4	9.67302	7.33899e-13
SMO	ENSG00000128602	-2.01277	9.49681e-13
CYP2J2	ENSG00000134716	-3.51642	1.2069e-12
IGFBP2	ENSG00000115457	1.75297	1.25401e-12
CBX6	ENSG00000183741	-1.22726	1.51162e-12
FO681492.1	FO681492.1	-2.14692	1.60096e-12
LINC00680	ENSG00000215190	-2.45782	1.61126e-12
HOMER1	ENSG00000152413	-2.05748	1.63753e-12
SLC2A13	ENSG00000151229	1.98178	1.68733e-12
TFPI	ENSG00000003436	2.10156	1.70023e-12
ME3	ENSG00000151376	1.27457	1.70735e-12
IGF1R	ENSG00000140443	-1.39175	1.71931e-12
ADAP1	ENSG00000105963	2.13533	1.74204e-12
NTNG2	ENSG00000196358	2.4214	1.91596e-12
P4HA3	ENSG00000149380	-1.77322	2.05419e-12
MRAP2	ENSG00000135324	-4.00345	2.09607e-12
HMG20B	ENSG00000064961	1.296	2.22497e-12
IFNB1	ENSG00000171855	9.28228	2.34277e-12
PABPN1	ENSG00000100836	-1.17483	2.42935e-12
BST2	ENSG00000130303	4.36058	2.5467e-12
BEAN1	ENSG00000166546	2.52471	2.97006e-12
FAM110B	ENSG00000169122	-3.20336	3.18759e-12
CD3EAP	CD3EAP	-2.23863	3.23536e-12
SEMA3F	ENSG00000001617	1.09621	3.24477e-12
ENPP2	ENSG00000136960	2.08902	3.2671e-12
RHEBL1	ENSG00000167550	2.081	3.27405e-12
PRKAR2B	ENSG00000284096	-1.58416	3.43003e-12
HNRNPA1P10	ENSG00000214223	-1.68	3.55199e-12
SSX1	ENSG00000126752	3.24863	3.59953e-12
STC1	ENSG00000159167	-1.43029	3.73287e-12
LINC01578	LINC01578	1.36314	3.77241e-12
ALPP	ENSG00000163283	-4.59229	3.8343e-12
HES4	ENSG00000188290	3.26456	3.83934e-12
RRS1	ENSG00000179041	-1.32476	3.891e-12
C6ORF99	C6ORF99	-1.31275	4.00016e-12
HAS2	ENSG00000170961	2.41637	4.24016e-12
RORA	ENSG00000069667	3.23741	4.84067e-12
EGR1	ENSG00000120738	1.93483	5.33128e-12
MRPS24	ENSG00000062582	1.69193	5.34422e-12
RIPOR1	ENSG00000039523	-1.01898	5.36549e-12
FO393411.1	FO393411.1	2.86862	5.6135e-12
AL354743.1	AL354743.1	-9.14609	5.64104e-12
KIF7	ENSG00000166813	1.45226	6.08868e-12
AC144530.1	AC144530.1	1.78873	6.50754e-12
ADAMTS6	ENSG00000049192	1.74097	6.60681e-12
NCAPH	ENSG00000121152	-1.1782	6.82334e-12
FP671120.8	FP671120.8	5.01942	7.47308e-12
CDKN1A	ENSG00000124762	1.24717	7.57641e-12
HMGA2	ENSG00000149948	-1.5157	7.62003e-12
UHRF1	ENSG00000276043	-1.15205	7.85237e-12
GDF15	ENSG00000130513	2.20178	7.99115e-12
TMPRSS15	ENSG00000154646	6.61689	8.65573e-12
IFNL1	ENSG00000182393	9.03844	8.83182e-12
FERMT1	ENSG00000101311	-1.48696	9.01556e-12
ST6GALNAC5	ENSG00000117069	-2.13314	9.16713e-12
SNCA	ENSG00000145335	1.60387	9.18757e-12
P3H2	ENSG00000090530	1.04905	9.30958e-12
BBC3	ENSG00000105327	2.16429	9.41385e-12
PDCD4	ENSG00000150593	1.67906	9.43394e-12
FN3K	ENSG00000167363	-3.58268	9.63774e-12
CALM2P3	ENSG00000215482	3.12044	9.81487e-12
NCOA5	ENSG00000124160	-1.17585	1.01957e-11
HMGN2P3	ENSG00000230330	-2.43919	1.03257e-11
TBX3	ENSG00000135111	1.72218	1.07344e-11
C16orf74	ENSG00000154102	1.77882	1.08679e-11
NFASC	ENSG00000163531	-1.78005	1.09813e-11
EMILIN2	ENSG00000132205	-3.2972	1.21551e-11
EFNB2	ENSG00000125266	-2.19589	1.22908e-11
PRDM11	ENSG00000019485	-1.69375	1.38005e-11
MT-TC	ENSG00000210140	1.83365	1.45085e-11
PTX3	ENSG00000163661	1.68888	1.45646e-11
PRPF3	ENSG00000117360	-1.2278	1.67218e-11
TENM1	ENSG00000009694	-2.64944	1.67218e-11
KRT10	ENSG00000186395	1.17773	1.8923e-11
CXCL11	ENSG00000169248	7.67537	2.10263e-11
TAGLN	ENSG00000149591	-1.69937	2.13726e-11
HMGB1P10	ENSG00000213707	-2.46435	2.25559e-11
SUGCT	ENSG00000175600	-2.5346	2.25936e-11
LPP-AS2	ENSG00000270959	-2.90514	2.5537e-11
RPL26P19	ENSG00000226221	1.85591	2.56657e-11
ANKRA2	ENSG00000164331	1.36632	2.98639e-11
PPIAP29	ENSG00000214975	2.1354	3.11663e-11
YLPM1	ENSG00000119596	-1.19332	3.12481e-11
CAPN5	ENSG00000149260	-1.22203	3.35313e-11
PDZRN3	ENSG00000121440	-4.7746	3.53622e-11
SRRM1	ENSG00000133226	-1.06052	3.70987e-11
AFF3	ENSG00000144218	-1.41297	3.70987e-11
PDK4	ENSG00000004799	2.59835	3.7853e-11
GSTM3	ENSG00000134202	-1.41226	3.87604e-11
HOXA7	ENSG00000122592	-2.49475	3.96188e-11
AL365181.3	AL365181.3	-1.43364	4.05726e-11
CHAMP1	ENSG00000198824	-1.12337	4.08019e-11
SFRP4	ENSG00000106483	-2.3893	4.15474e-11
CARD19	ENSG00000165233	1.19867	4.6057e-11
SEMA4B	ENSG00000185033	1.27506	4.64062e-11
PHLDB1	ENSG00000019144	-1.12238	4.71064e-11
P3H4	ENSG00000141696	1.22568	4.73194e-11
CREBRF	ENSG00000164463	1.87952	4.9643e-11
NAP1L3	ENSG00000186310	-5.25268	5.24427e-11
TAF10	ENSG00000166337	1.69455	5.34236e-11
SF3B4	ENSG00000143368	-1.72101	5.83329e-11
FAM120C	ENSG00000184083	-1.39359	5.86596e-11
ACTA2	ENSG00000107796	-2.19861	6.59452e-11
LOXL1-AS1	ENSG00000261801	-1.12125	6.62129e-11
GYS1	ENSG00000104812	-1.34603	6.78271e-11
NCKAP5L	ENSG00000167566	-1.69687	6.84828e-11
ARRDC3	ENSG00000113369	2.20569	7.00387e-11
SLC17A5	ENSG00000119899	1.05207	7.00387e-11
TMEM97	ENSG00000109084	-1.57712	7.01422e-11
GASK1B	ENSG00000164125	-2.18271	7.01422e-11
MYO15B	ENSG00000266714	2.90243	7.11924e-11
DLX5	ENSG00000105880	-2.29162	7.11924e-11
INTS10	ENSG00000104613	1.00844	7.31874e-11
LINC02241	ENSG00000251629	2.56261	7.4311e-11
ACTBP2	ENSG00000213763	2.27529	7.4311e-11
TRABD2B	ENSG00000269113	2.01612	7.87514e-11
MT-TH	ENSG00000210176	-2.72211	7.88952e-11
FAM98B	ENSG00000171262	1.14459	8.04572e-11
RPL4P4	ENSG00000229638	1.7192	8.46447e-11
SFTA1P	ENSG00000225383	1.07195	8.63274e-11
AC115223.1	AC115223.1	1.76051	8.64097e-11
RPS20P14	ENSG00000223803	2.01908	8.81281e-11
RPL10P9	ENSG00000233913	1.44426	8.96773e-11
AC245041.1	AC245041.1	-2.38503	9.07566e-11
TCOF1	ENSG00000070814	-1.44832	9.15184e-11
PAX9	ENSG00000198807	2.07931	9.17965e-11
MT-ND6	ENSG00000198695	-1.4186	9.7171e-11
MYDGF	ENSG00000074842	1.09533	9.95727e-11
NXPH2	ENSG00000144227	-1.38009	1.11493e-10
PIM1	ENSG00000137193	1.30759	1.12927e-10
MOCS1	ENSG00000124615	-2.27195	1.12927e-10
DOCK4	ENSG00000128512	1.95333	1.1495e-10
GAS6-AS1	ENSG00000233695	-2.83311	1.15094e-10
NT5M	ENSG00000205309	2.18626	1.1531e-10
TCF7L2	ENSG00000148737	-1.12555	1.1531e-10
AL590438.1	AL590438.1	-3.39767	1.25432e-10
BTG1	ENSG00000133639	1.38166	1.27947e-10
BDH1	ENSG00000275544	-1.97411	1.32077e-10
ZC3HAV1	ENSG00000105939	1.22023	1.34125e-10
AC078819.1	AC078819.1	-1.84606	1.42396e-10
RASA1	ENSG00000145715	1.70223	1.5099e-10
INPP5A	ENSG00000068383	-1.27406	1.55343e-10
MAGEF1	ENSG00000177383	-1.64307	1.55665e-10
HLA-B	ENSG00000206450	1.77458	1.59281e-10
SNX27	ENSG00000143376	-1.15117	1.60798e-10
SF1	ENSG00000168066	-1.10138	1.64307e-10
GCH1	ENSG00000131979	1.3253	1.69071e-10
GDAP1	ENSG00000104381	-2.93169	1.70276e-10
NUDT19	ENSG00000213965	-1.22461	1.77465e-10
PRSS12	ENSG00000164099	-1.57041	1.77809e-10
IDI1	ENSG00000067064	1.27062	1.79162e-10
ADCYAP1	ENSG00000141433	-3.97449	1.80011e-10
PXDNL	ENSG00000147485	4.42908	1.87113e-10
TMEM8B	ENSG00000137103	1.62738	2.1236e-10
TMEM40	ENSG00000088726	1.52087	2.12702e-10
SLC15A3	ENSG00000110446	2.18202	2.27156e-10
CKB	ENSG00000166165	-1.2118	2.3596e-10
VAMP5	ENSG00000168899	1.86836	2.37617e-10
CFLAR	ENSG00000003402	1.20692	2.62927e-10
DAAM2	ENSG00000146122	-2.49331	2.76535e-10
ARNT2	ENSG00000172379	-1.14954	2.83604e-10
TRHDE-AS1	ENSG00000236333	-2.71166	2.8755e-10
MAGEB2	ENSG00000099399	2.12822	2.9206e-10
HOXD4	ENSG00000170166	-2.53262	2.9206e-10
AC090114.2	AC090114.2	-2.41241	2.96984e-10
SCAMP5	ENSG00000198794	-2.68385	3.06523e-10
GATA6	ENSG00000141448	-1.53325	3.38293e-10
SPTBN2	ENSG00000173898	1.3834	3.38435e-10
H2BC4	ENSG00000180596	1.92316	3.62641e-10
GABRA3	ENSG00000011677	2.50172	3.66765e-10
FST	ENSG00000134363	-1.48483	3.68137e-10
PTGIR	ENSG00000160013	2.11407	3.73348e-10
ZNF703	ENSG00000183779	-1.25192	4.27651e-10
FAM72B	ENSG00000188610	1.36818	4.47825e-10
ERBB3	ENSG00000065361	-1.72035	4.47825e-10
PTN	ENSG00000105894	1.07117	4.60573e-10
TNFRSF9	ENSG00000049249	2.4927	4.62399e-10
HLA-DRA	ENSG00000277263	3.59588	4.89714e-10
ALDOA	ENSG00000149925	-1.86936	5.05118e-10
ZC3H6	ENSG00000188177	1.72029	5.17242e-10
SPP1	ENSG00000118785	-2.68644	5.17242e-10
RPL26	ENSG00000161970	1.19113	5.43067e-10
HIP1R	ENSG00000130787	1.04985	5.43067e-10
GBP3	ENSG00000117226	1.35316	5.67385e-10
ZFYVE28	ENSG00000159733	2.11208	5.68066e-10
ADSS1	ENSG00000185100	-4.08307	5.9567e-10
CARNS1	ENSG00000172508	-3.85092	5.98985e-10
CREB3L3	ENSG00000060566	8.2483	6.10029e-10
CHEK2	ENSG00000183765	1.07119	6.35503e-10
SNAPC5	ENSG00000174446	1.12064	6.4196e-10
C1orf226	ENSG00000239887	-1.41206	6.41968e-10
ECHDC2	ENSG00000121310	-1.4991	6.41968e-10
MT-ND1	ENSG00000198888	-1.42839	7.68817e-10
EPSTI1	ENSG00000133106	1.64899	7.71324e-10
AKR1B10	ENSG00000198074	1.72265	7.86956e-10
MID2	ENSG00000080561	1.27285	7.95414e-10
PMM2	ENSG00000140650	-1.61636	8.17324e-10
AC010198.2	AC010198.2	-1.31486	8.424e-10
ADGRG6	ENSG00000112414	2.29771	8.46824e-10
CHPF	ENSG00000123989	1.28034	8.54541e-10
PLSCR4	ENSG00000114698	1.50921	8.5762e-10
MARCO	ENSG00000019169	3.31301	8.91011e-10
MPZL2	ENSG00000149573	3.18247	8.91011e-10
PCYT1B	ENSG00000102230	-3.39272	8.98496e-10
PAX7	ENSG00000009709	1.686	9.44184e-10
AC044787.1	AC044787.1	1.76236	9.65311e-10
NDUFB8	ENSG00000166136	1.47727	1.044e-09
AC092279.1	AC092279.1	-2.21532	1.11675e-09
GATAD2B	ENSG00000261992	-1.48647	1.13415e-09
RAB36	ENSG00000100228	-3.76779	1.22504e-09
CCDC61	ENSG00000104983	1.15113	1.28568e-09
KLF11	ENSG00000172059	1.11012	1.29618e-09
FTH1P8	ENSG00000219507	2.71585	1.39409e-09
DGCR11	ENSG00000273311	-2.22059	1.41048e-09
GPC1	ENSG00000063660	1.06686	1.45937e-09
RPL21P28	ENSG00000220749	2.14903	1.51767e-09
AFF2	ENSG00000155966	-2.69178	1.51917e-09
S1PR1	ENSG00000170989	-2.46866	1.5208e-09
TMTC2	ENSG00000179104	1.40776	1.54268e-09
TNXB	ENSG00000229341	2.85513	1.56498e-09
ALKBH7	ENSG00000125652	1.62769	1.59097e-09
PURB	ENSG00000146676	-1.22351	1.5966e-09
BRINP1	ENSG00000078725	-1.88503	1.62591e-09
TSPYL4	ENSG00000187189	-2.03283	1.65684e-09
INSC	ENSG00000188487	2.09804	1.68567e-09
CXorf38	ENSG00000185753	1.07224	1.69948e-09
CCND1	ENSG00000110092	-1.12059	1.69948e-09
METTL27	ENSG00000165171	1.14252	1.74277e-09
KHSRP	ENSG00000088247	-1.04893	1.75441e-09
NPR1	ENSG00000169418	3.1279	1.7738e-09
FDFT1	ENSG00000284967	1.72339	1.78604e-09
MTRNR2L12	MTRNR2L12	2.45824	1.80941e-09
SLC27A2	ENSG00000140284	-3.42044	1.80941e-09
ATP5ME	ENSG00000169020	1.71153	1.84389e-09
IRS1	ENSG00000169047	-1.15422	1.98603e-09
PPP2R2B	ENSG00000156475	-1.61382	2.02235e-09
ATOH8	ENSG00000168874	-2.74546	2.03427e-09
RPL13AP25	ENSG00000136149	1.7445	2.04402e-09
MTUS1	ENSG00000129422	2.21969	2.04763e-09
RAB6B	ENSG00000154917	-1.40582	2.04881e-09
SCN1B	ENSG00000105711	1.39907	2.07533e-09
KCTD8	ENSG00000183783	-3.5181	2.08331e-09
CA8	ENSG00000178538	8.34036	2.15782e-09
MED22	ENSG00000281022	-1.09018	2.19668e-09
TPI1P1	ENSG00000226415	-1.74107	2.2429e-09
DANCR	ENSG00000226950	-1.37879	2.26244e-09
DYRK1A	ENSG00000157540	-1.13535	2.2915e-09
WDR77	ENSG00000116455	-1.3213	2.29861e-09
PAN2	ENSG00000135473	1.09371	2.30714e-09
SYTL5	ENSG00000147041	-2.39904	2.31402e-09
DCAF8L2	ENSG00000189186	8.16642	2.51786e-09
SPANXD	ENSG00000196406	7.96775	2.51786e-09
EPB41L1	ENSG00000088367	-1.03077	2.51943e-09
ZYX	ENSG00000285443	-1.36496	2.54038e-09
RTP4	ENSG00000136514	2.6641	2.84852e-09
MMP24	ENSG00000125966	-1.76966	2.91284e-09
NFKBIZ	ENSG00000144802	1.4965	3.08248e-09
FMN2	ENSG00000155816	-1.05393	3.18629e-09
AC073861.1	AC073861.1	1.55295	3.26304e-09
LANCL3	ENSG00000147036	-2.17211	3.32864e-09
HLA-DRB1	ENSG00000229074	7.91834	3.3314e-09
SNHG20	ENSG00000234912	-1.79803	3.3314e-09
TRHDE	ENSG00000072657	-1.77942	3.33956e-09
DPF3	ENSG00000205683	-1.50372	3.34338e-09
AC125232.1	AC125232.1	3.74914	3.37808e-09
FAM167A	ENSG00000154319	1.15169	3.37808e-09
RORC	ENSG00000143365	3.50894	3.38194e-09
HNF4G	ENSG00000164749	8.19019	3.40773e-09
AL354743.2	AL354743.2	-1.62076	3.41866e-09
HES7	ENSG00000179111	3.48233	3.46981e-09
SLC6A9	ENSG00000196517	1.68853	3.4777e-09
SNAP91	ENSG00000065609	-4.3626	3.49745e-09
MAGEA6	ENSG00000197172	1.44819	3.58648e-09
NMI	ENSG00000123609	1.0064	3.58648e-09
DHRS9	ENSG00000073737	2.46909	3.60645e-09
CELF2	ENSG00000048740	-1.21918	3.65707e-09
CSRNP1	ENSG00000144655	-1.49874	3.66896e-09
CALCOCO1	ENSG00000012822	1.25236	3.74887e-09
AC103740.1	AC103740.1	-3.00051	3.79845e-09
RPSAP58	ENSG00000288920	-1.48509	3.91442e-09
FAM149A	ENSG00000109794	-2.72831	4.10386e-09
POU6F1	ENSG00000184271	1.2801	4.13235e-09
IQCH	ENSG00000103599	1.58477	4.30772e-09
ANKRD28	ENSG00000206560	1.69919	4.35598e-09
PLXNA4	ENSG00000221866	-2.30243	4.38407e-09
SH2B2	ENSG00000160999	2.00247	4.399e-09
MEF2C	ENSG00000081189	-3.63999	4.42806e-09
AC240274.1	AC240274.1	-1.05484	4.48794e-09
EFL1	ENSG00000140598	1.25235	4.64731e-09
HMGN1	ENSG00000205581	-1.25064	4.76934e-09
DTWD2	ENSG00000169570	-1.24847	4.80323e-09
GALNT13	ENSG00000144278	2.07808	4.83848e-09
BBS5	ENSG00000163093	-1.57854	4.93568e-09
LCMT2	ENSG00000168806	-1.33403	5.01349e-09
TEX261	ENSG00000144043	-1.31207	5.19144e-09
HS3ST3A1	ENSG00000153976	1.16503	5.2352e-09
PGAM1	ENSG00000171314	-1.18623	5.2403e-09
PCCA	ENSG00000175198	1.92379	5.27938e-09
MEST	ENSG00000106484	-1.04502	5.34093e-09
NELL2	ENSG00000184613	-1.43362	5.48922e-09
NXF1	ENSG00000162231	-1.18059	5.9359e-09
ZNF512B	ENSG00000196700	-1.71496	6.12095e-09
ERAP2	ENSG00000164308	1.25844	6.22459e-09
PCOLCE2	ENSG00000163710	1.24541	6.41594e-09
AC022034.1	AC022034.1	-1.58694	6.41683e-09
PDLIM3	ENSG00000154553	-1.46858	6.60755e-09
PDCD1LG2	ENSG00000197646	1.1559	6.7633e-09
MGP	ENSG00000111341	2.52446	7.25962e-09
NDST1	ENSG00000070614	-1.32021	8.17542e-09
TRAPPC9	ENSG00000167632	1.21244	8.2913e-09
EXOG	ENSG00000157036	-1.08799	8.49195e-09
PLEKHG2	ENSG00000090924	-1.31643	8.53747e-09
CYP51A1	ENSG00000001630	1.11284	8.77659e-09
RPS21	ENSG00000171858	1.40159	8.99146e-09
KCNK6	ENSG00000099337	-2.16006	9.20014e-09
RPS7P10	ENSG00000226525	1.85826	9.21585e-09
SNHG6	ENSG00000245910	1.09114	9.75339e-09
GAS5	ENSG00000234741	1.01138	9.75339e-09
MT-ND4	ENSG00000198886	-1.11088	9.9491e-09
AC114491.1	AC114491.1	3.65429	1.03295e-08
THEMIS2	ENSG00000130775	1.79932	1.03295e-08
PARD6G	ENSG00000178184	-1.54543	1.04748e-08
HOXC13	ENSG00000123364	-2.12708	1.10833e-08
CIAO2B	ENSG00000166595	1.44031	1.12132e-08
MCRIP2	ENSG00000172366	1.14915	1.12962e-08
GNG4	ENSG00000282972	-1.93394	1.15895e-08
NOP14-AS1	ENSG00000249673	-1.33856	1.16308e-08
BATF3	ENSG00000123685	1.64675	1.18485e-08
TRPM2	ENSG00000142185	-2.3143	1.18791e-08
KLHL24	ENSG00000114796	1.52961	1.22083e-08
CGB8	ENSG00000213030	-2.62237	1.23379e-08
ARHGEF6	ENSG00000129675	1.20749	1.27246e-08
DACT1	ENSG00000165617	-2.79308	1.27395e-08
GPS2	ENSG00000288325	2.00488	1.27681e-08
VAMP4	ENSG00000117533	1.08014	1.29162e-08
SMG5	ENSG00000198952	-1.0955	1.29162e-08
ZBTB22	ENSG00000206280	1.28844	1.30582e-08
MT-CO3	ENSG00000198938	-1.14777	1.4046e-08
LEPR	ENSG00000116678	1.97657	1.40546e-08
ATP8B2	ENSG00000143515	-1.08521	1.41717e-08
NOP56	ENSG00000101361	-1.15353	1.50913e-08
AL049840.5	AL049840.5	-2.51575	1.50913e-08
RSPH3	ENSG00000130363	1.05052	1.54147e-08
IDO1	ENSG00000131203	7.6522	1.5484e-08
TMLHE	ENSG00000185973	1.16342	1.55252e-08
COTL1	ENSG00000103187	-1.2765	1.59121e-08
AL162231.2	AL162231.2	1.48107	1.61597e-08
HOXB6	ENSG00000108511	-1.5519	1.61597e-08
HOXB-AS3	ENSG00000233101	-2.11078	1.61597e-08
KRT34	ENSG00000262045	1.93326	1.70531e-08
NFIC	ENSG00000141905	-1.00915	1.73637e-08
HEXIM1	ENSG00000186834	-1.23891	1.7421e-08
CX3CL1	ENSG00000006210	7.8455	1.75822e-08
METRNL	ENSG00000275031	1.18125	1.76299e-08
MAD2L2	ENSG00000116670	1.43743	1.81149e-08
LINC01547	ENSG00000183250	-2.05873	1.81674e-08
PDGFRL	ENSG00000104213	2.17533	1.9199e-08
SYT14	ENSG00000143469	-1.73984	1.9448e-08
KLF9	ENSG00000119138	1.77446	1.95042e-08
SCARF2	ENSG00000244486	-1.11066	1.99476e-08
SHROOM2	ENSG00000146950	-1.1975	1.99858e-08
DPP4	ENSG00000197635	1.34598	2.05522e-08
UBAP2L	ENSG00000143569	-1.21022	2.15711e-08
LSR	ENSG00000105699	-1.64892	2.16227e-08
KSR1	ENSG00000141068	-1.44919	2.20288e-08
LONRF3	ENSG00000175556	2.65977	2.2262e-08
AC103746.1	AC103746.1	-3.96057	2.2262e-08
CCDC84	CCDC84	-1.12948	2.30699e-08
LINC00595	ENSG00000230417	1.99161	2.34495e-08
CRYBG1	ENSG00000112297	1.68052	2.47329e-08
GATD1	ENSG00000177225	-1.1882	2.57565e-08
B3GALT5	ENSG00000183778	-7.77635	2.62058e-08
TTC39B	ENSG00000155158	1.31157	2.62517e-08
SGCD	ENSG00000170624	-7.77399	2.68034e-08
LINC02535	ENSG00000234155	1.71129	2.74703e-08
SFN	ENSG00000175793	1.96323	2.79629e-08
HEPH	ENSG00000089472	-2.81638	2.83563e-08
ALDH1A3	ENSG00000184254	-1.24483	2.8728e-08
CFD	ENSG00000274619	2.86095	2.88684e-08
PARP9	ENSG00000138496	1.10315	2.92941e-08
DBN1	ENSG00000113758	-1.10179	3.03632e-08
DLL1	ENSG00000275555	3.01291	3.11201e-08
PSMB9	ENSG00000239836	1.60776	3.16096e-08
AC137932.1	AC137932.1	-2.05396	3.27826e-08
PHKA1	ENSG00000067177	1.04602	3.32043e-08
KLF5	ENSG00000102554	-1.24773	3.35857e-08
STK40	ENSG00000196182	-1.05905	3.39944e-08
OR2T33	ENSG00000177212	2.49195	3.48088e-08
DRAM2	ENSG00000156171	1.37965	3.49991e-08
DPY19L2P2	ENSG00000282026	-3.4582	3.53775e-08
EDARADD	ENSG00000186197	2.31539	3.55896e-08
JRK	ENSG00000234616	-1.22684	3.58563e-08
BTBD11	ENSG00000151136	1.84762	3.59497e-08
POP1	ENSG00000104356	-1.13333	3.63398e-08
PLAAT2	ENSG00000133328	3.28754	3.64498e-08
PCDH15	ENSG00000150275	3.04766	3.64498e-08
CCBE1	ENSG00000183287	1.00008	3.70783e-08
AC093535.2	AC093535.2	1.75319	3.70815e-08
MAP3K5	ENSG00000197442	1.19509	3.70815e-08
SF3A1	ENSG00000099995	-1.31874	3.76934e-08
OARD1	ENSG00000124596	1.11653	3.78347e-08
GSTM4	ENSG00000168765	-1.03967	3.82655e-08
GET1	ENSG00000182093	-1.06967	3.96076e-08
WIPF3	ENSG00000122574	-2.29881	3.96076e-08
TAP1	ENSG00000232367	1.2437	4.00289e-08
AC063952.1	AC063952.1	-3.05295	4.01587e-08
NMNAT2	ENSG00000157064	-1.52691	4.04563e-08
TCTEX1D2	TCTEX1D2	2.08231	4.13637e-08
NFE2	ENSG00000123405	3.41195	4.36559e-08
ARRDC4	ENSG00000140450	1.11676	4.59111e-08
CLCN4	ENSG00000073464	-1.06974	4.63629e-08
ZNRF2P1	ENSG00000237004	1.24475	4.65555e-08
EPHX4	ENSG00000172031	-3.23289	4.65555e-08
KRT16P6	ENSG00000226145	7.50542	4.67798e-08
SETD4	ENSG00000185917	-1.23059	4.79816e-08
GTF2I	ENSG00000263001	-1.10281	4.93231e-08
POLR2A	ENSG00000284832	-1.14701	4.93231e-08
CTSF	ENSG00000174080	-7.60718	5.01912e-08
MYADM	ENSG00000179820	-1.29032	5.19299e-08
MN1	ENSG00000169184	-1.09156	5.21985e-08
ACTG1	ENSG00000184009	-1.22382	5.2467e-08
SMOC2	ENSG00000112562	7.6679	5.36872e-08
MMP19	ENSG00000123342	1.54462	5.66817e-08
FBLN7	ENSG00000144152	1.06157	5.66817e-08
MAPK11	ENSG00000185386	1.16489	5.70246e-08
PPM1K	ENSG00000163644	1.07295	5.72015e-08
SYNPO2	ENSG00000172403	-1.40041	5.84034e-08
PSMC3IP	ENSG00000131470	-1.11888	5.94979e-08
CST3	ENSG00000101439	1.02357	6.15597e-08
EDN2	ENSG00000127129	-2.37084	6.38855e-08
AL358472.4	AL358472.4	-3.913	6.7594e-08
ATF5	ENSG00000169136	-1.63142	6.80015e-08
ZRANB3	ENSG00000121988	1.71159	6.98446e-08
GOLGA7B	ENSG00000155265	-3.20506	6.98446e-08
TMEM163	ENSG00000152128	2.76815	7.13111e-08
EPHB2	ENSG00000133216	-1.73709	7.22947e-08
NR1H3	ENSG00000025434	1.62709	7.3988e-08
DNPH1	ENSG00000112667	1.30466	7.45259e-08
CASP6	ENSG00000138794	-1.04825	7.45259e-08
ARPC4	ENSG00000241553	-1.39174	7.48696e-08
NCF2	ENSG00000116701	1.85605	7.53042e-08
UBTF	ENSG00000108312	-1.04615	7.5436e-08
GJA3	ENSG00000121743	-2.82104	7.62809e-08
ID4	ENSG00000172201	-1.63662	7.78202e-08
ILF3-DT	ENSG00000267100	-1.80611	7.93365e-08
AC027307.3	AC027307.3	-2.56159	7.97196e-08
ICAM1	ENSG00000090339	2.98411	7.98076e-08
AC099560.2	AC099560.2	3.08156	8.09207e-08
GTF2IP1	ENSG00000277053	-1.38979	8.22675e-08
SNAP25	ENSG00000132639	2.00823	8.34443e-08
PPP1R35	ENSG00000160813	1.22413	8.51428e-08
GRIP1	ENSG00000155974	-1.81561	8.64503e-08
DNAJC11	ENSG00000007923	-1.05341	8.65431e-08
CDK1	ENSG00000170312	1.08258	8.68077e-08
ESYT3	ENSG00000158220	-1.40927	8.68077e-08
TSPAN10	ENSG00000182612	-1.51823	8.68077e-08
NOVA1	ENSG00000139910	2.8756	8.81355e-08
CH25H	ENSG00000138135	7.58279	9.01459e-08
TMEM178B	ENSG00000261115	-1.0045	9.01459e-08
PRKAR1B	ENSG00000188191	-1.09408	9.16253e-08
F11R	ENSG00000158769	-2.12613	9.21718e-08
VKORC1	ENSG00000167397	1.56102	9.24944e-08
SLC20A2	ENSG00000168575	-1.32172	9.44453e-08
C9orf64	ENSG00000165118	-1.49293	9.4945e-08
POLR1A	ENSG00000068654	-1.11213	9.55403e-08
SLC23A2	ENSG00000089057	-1.12235	9.68419e-08
MINCR	ENSG00000253716	1.5278	9.8192e-08
PDCD6	ENSG00000249915	-1.27476	9.8192e-08
CDYL2	ENSG00000166446	1.69154	9.98497e-08
LIPC	ENSG00000166035	1.71233	1.02417e-07
MRAS	ENSG00000158186	-1.07277	1.02454e-07
CIR1	ENSG00000138433	1.35421	1.04602e-07
NDUFAF8	ENSG00000224877	1.391	1.05355e-07
AC022007.1	AC022007.1	-1.9386	1.05743e-07
KATNAL2	ENSG00000167216	-2.94293	1.0745e-07
LINC00235	ENSG00000282485	-3.25714	1.11143e-07
CSAG1	ENSG00000198930	1.65011	1.11842e-07
Z83840.2	Z83840.2	-3.48589	1.12964e-07
GALNT3	ENSG00000115339	1.14449	1.13987e-07
CSF2RB	ENSG00000100368	-7.44033	1.13987e-07
AC007996.1	AC007996.1	-2.44151	1.14313e-07
KRT18	ENSG00000111057	-1.16416	1.15785e-07
PCDH9	ENSG00000184226	2.01478	1.15843e-07
AC034236.1	AC034236.1	1.34267	1.15843e-07
TXNIP	ENSG00000265972	1.99162	1.20003e-07
ATP5PO	ENSG00000241837	1.03236	1.20333e-07
SUPT6H	ENSG00000109111	-1.07022	1.2475e-07
CCDC86	ENSG00000110104	-1.43981	1.2497e-07
NMRK1	ENSG00000106733	1.24683	1.32183e-07
SQOR	ENSG00000137767	1.29556	1.33633e-07
CD74	ENSG00000019582	1.7593	1.35141e-07
AP006623.1	AP006623.1	-2.23772	1.36774e-07
SERHL2	ENSG00000183569	-2.15222	1.37693e-07
PAMR1	ENSG00000149090	-3.39297	1.38804e-07
AC073111.4	AC073111.4	1.82003	1.39145e-07
EIF1AD	ENSG00000175376	-1.41991	1.40197e-07
ZP3	ENSG00000188372	4.6797	1.41472e-07
RCAN2	ENSG00000172348	5.02681	1.45326e-07
ELFN1	ENSG00000225968	3.49859	1.46036e-07
C1orf198	ENSG00000119280	-1.26314	1.48432e-07
C1orf56	ENSG00000143443	-1.59762	1.48521e-07
AC011369.2	AC011369.2	3.49716	1.51811e-07
GAMT	ENSG00000130005	-1.11097	1.63023e-07
TMEM238	ENSG00000233493	5.51122	1.665e-07
PPIAP22	ENSG00000198618	-1.29274	1.68168e-07
CUTC	ENSG00000119929	1.06067	1.68428e-07
C3	ENSG00000125730	1.3932	1.76622e-07
CTNND1	ENSG00000198561	-1.07706	1.76622e-07
NUAK1	ENSG00000074590	-1.04185	1.77111e-07
CD163L1	ENSG00000177675	1.64627	1.78204e-07
C5AR1	ENSG00000197405	1.78285	1.80267e-07
MLLT11	ENSG00000213190	-1.20601	1.8227e-07
DDX39B	ENSG00000237889	-1.12976	1.83968e-07
KCNS3	ENSG00000170745	-1.1571	1.85732e-07
CMAHP	ENSG00000168405	2.48448	2.01286e-07
DIRAS3	ENSG00000162595	1.9492	2.06075e-07
CTBP1-AS	ENSG00000280927	-2.77463	2.09339e-07
SEM1	ENSG00000127922	1.00201	2.11724e-07
GNL2	ENSG00000134697	1.15332	2.19696e-07
MAEA	ENSG00000090316	-1.06618	2.23978e-07
ANTXR2	ENSG00000163297	1.14511	2.32326e-07
USP43	ENSG00000154914	1.3513	2.3544e-07
SOCS1	ENSG00000185338	2.3321	2.40028e-07
WFDC21P	ENSG00000261040	2.20496	2.40405e-07
FBXL5	ENSG00000118564	1.15132	2.41635e-07
STK32B	ENSG00000152953	-2.84121	2.4459e-07
GPX1P1	ENSG00000197582	-2.10242	2.44959e-07
AC112220.2	AC112220.2	-2.03843	2.4622e-07
RPS28P7	ENSG00000227097	1.26372	2.49569e-07
PLAGL2	ENSG00000126003	-1.00913	2.51959e-07
NOP14	ENSG00000087269	-1.04036	2.5438e-07
WNK4	ENSG00000126562	1.83191	2.56716e-07
PLCG2	ENSG00000197943	1.15881	2.59979e-07
LZTS1	ENSG00000061337	-1.57533	2.62308e-07
TMEM258	ENSG00000134825	1.30671	2.64671e-07
PRRX1	ENSG00000116132	-1.60603	2.64671e-07
PRRT4	ENSG00000224940	2.57585	2.68876e-07
MT-TG	ENSG00000210164	-2.30715	2.68903e-07
AC005224.3	AC005224.3	-3.29838	2.77045e-07
L3MBTL1	ENSG00000185513	-2.88195	2.78639e-07
HIVEP3	ENSG00000127124	-1.2292	2.80754e-07
MT-TL1	ENSG00000209082	-1.54549	2.86709e-07
SLC4A8	ENSG00000050438	-1.27605	2.8856e-07
PFKFB3	ENSG00000170525	-1.03889	2.89865e-07
DLEU2	ENSG00000231607	-1.55512	2.89865e-07
AL031118.1	AL031118.1	7.17933	2.92838e-07
INAFM1	ENSG00000257704	1.98685	3.04511e-07
BCHE	ENSG00000114200	2.56668	3.048e-07
BICDL1	ENSG00000135127	2.78668	3.06218e-07
AL162458.1	AL162458.1	-2.3864	3.0676e-07
KCTD7	ENSG00000243335	-1.32183	3.07688e-07
E2F2	ENSG00000282899	-1.00911	3.13976e-07
THOC6	ENSG00000131652	1.03952	3.15226e-07
AC089983.1	AC089983.1	1.44984	3.22356e-07
AL731577.2	AL731577.2	2.98041	3.26176e-07
JMJD8	ENSG00000161999	-1.32713	3.32388e-07
DNAJB9	ENSG00000128590	1.06545	3.47416e-07
SEMA3E	ENSG00000170381	1.42309	3.50356e-07
POM121C	ENSG00000272391	-1.11179	3.53002e-07
AC018647.2	AC018647.2	-1.52865	3.54256e-07
LINC01391	ENSG00000244578	-2.67318	3.56152e-07
RIBC2	ENSG00000128408	2.75607	3.59284e-07
C1orf216	ENSG00000142686	-1.30538	3.60792e-07
TRANK1	ENSG00000168016	1.24489	3.70034e-07
CALD1	ENSG00000122786	-1.42552	3.70034e-07
TIGD2	ENSG00000180346	-1.20491	3.8446e-07
MPZL3	ENSG00000160588	1.83148	3.86142e-07
NAT10	ENSG00000135372	-1.21079	3.99568e-07
CASP1	ENSG00000137752	1.07823	4.00955e-07
P2RX7	ENSG00000089041	1.56161	4.02245e-07
PRAG1	ENSG00000275342	-1.29637	4.15417e-07
AC122688.3	AC122688.3	-2.28886	4.19345e-07
COL18A1	ENSG00000182871	-1.16565	4.19544e-07
OTUD1	ENSG00000165312	1.13133	4.19732e-07
GATA2	ENSG00000179348	-1.22788	4.22165e-07
AC012531.1	AC012531.1	-2.7985	4.22424e-07
PDIK1L	ENSG00000175087	1.51337	4.24138e-07
EEF1A1P11	ENSG00000228502	3.85709	4.33776e-07
SERPINA5	ENSG00000188488	3.40663	4.33776e-07
PDE4D	ENSG00000113448	1.30008	4.33776e-07
MELTF	ENSG00000163975	1.39685	4.37671e-07
PI15	ENSG00000137558	7.41596	4.37862e-07
AGAP2	ENSG00000135439	2.15171	4.41147e-07
HMGN2	ENSG00000198830	-1.06885	4.4922e-07
PRDM8	ENSG00000152784	1.45261	4.54782e-07
AZIN1-AS1	AZIN1-AS1	1.62256	4.58157e-07
PYGO2	ENSG00000163348	-1.15715	4.59563e-07
ABCA8	ENSG00000141338	3.02358	4.59675e-07
GAL3ST4	ENSG00000197093	1.7243	4.69041e-07
PEAR1	ENSG00000187800	-1.32587	4.84085e-07
MGARP	ENSG00000137463	-1.28101	4.93654e-07
PPP1R1C	ENSG00000150722	4.21823	4.94304e-07
LINC00857	ENSG00000237523	-2.87782	4.94795e-07
AC018738.1	AC018738.1	2.41091	4.9955e-07
MME	ENSG00000196549	1.53964	5.06234e-07
ERFE	ENSG00000178752	-1.66337	5.19535e-07
CRISPLD2	ENSG00000103196	-1.41318	5.32229e-07
AL138479.2	AL138479.2	-2.39679	5.32783e-07
COX6A1P2	ENSG00000226976	1.95489	5.33881e-07
CNIH3-AS2	ENSG00000233384	1.36503	5.35297e-07
SLC35G1	ENSG00000176273	-1.14479	5.35401e-07
EGLN1	ENSG00000135766	1.71522	5.36506e-07
AC007381.1	AC007381.1	4.49992	5.40533e-07
NT5E	ENSG00000135318	1.14568	5.46107e-07
PEA15	ENSG00000162734	-1.34549	5.4699e-07
GTF2IRD2B	ENSG00000174428	1.45369	5.49537e-07
CSKMT	ENSG00000214756	-1.93593	5.5056e-07
URB2	ENSG00000135763	-1.15403	5.50707e-07
TNS1	ENSG00000079308	-1.30096	5.64389e-07
GSTM1	ENSG00000134184	-6.91423	5.7129e-07
AC104024.2	AC104024.2	-2.4206	5.81293e-07
PRLR	ENSG00000113494	1.97583	5.83818e-07
HCAR1	ENSG00000196917	-6.90031	5.84367e-07
USP18	ENSG00000184979	1.17019	5.92056e-07
ST6GALNAC3	ENSG00000184005	-2.01455	5.96631e-07
LINC01435	ENSG00000229981	3.52574	6.12819e-07
PIGW	ENSG00000275600	-1.14677	6.14728e-07
TUBB4A	ENSG00000104833	-1.20125	6.20723e-07
ARHGAP26	ENSG00000145819	1.16751	6.27108e-07
LTBP4	ENSG00000090006	1.11954	6.30596e-07
ECI1	ENSG00000167969	1.22614	6.54363e-07
NUCB2	ENSG00000070081	1.65892	6.54995e-07
GPNMB	ENSG00000136235	-1.36418	6.59816e-07
LINC02434	ENSG00000248370	7.23121	6.66387e-07
TCEA2	ENSG00000171703	1.43076	6.88361e-07
TEC	ENSG00000135605	1.76193	6.89154e-07
CACNB4	ENSG00000182389	1.6688	7.01257e-07
GAREM1	ENSG00000141441	-1.69353	7.37558e-07
ANXA1	ENSG00000135046	1.61795	7.39853e-07
CERCAM	ENSG00000167123	1.05516	7.45421e-07
AP002784.2	AP002784.2	1.42895	7.51028e-07
BRI3	ENSG00000164713	1.00548	7.53282e-07
AC092604.1	AC092604.1	7.31295	7.56605e-07
ELOVL4	ENSG00000118402	-1.32674	7.86716e-07
FADS3	ENSG00000221968	1.10358	7.86801e-07
SNORD17	ENSG00000212232	-1.62179	7.95274e-07
ELOVL6	ENSG00000170522	1.52657	8.14347e-07
TCTA	ENSG00000145022	-1.18665	8.1532e-07
PALM	ENSG00000099864	-2.46141	8.33614e-07
HLA-C	ENSG00000206435	1.45562	8.55553e-07
ZNF600	ENSG00000189190	1.73284	8.79472e-07
UBE2S	ENSG00000108106	1.1096	9.28114e-07
LGALS1	ENSG00000100097	1.09635	9.39503e-07
CCL4	ENSG00000277943	7.18731	9.46021e-07
FBXO32	ENSG00000156804	1.72229	9.49887e-07
SPTB	ENSG00000070182	-1.94344	9.61112e-07
ACSS3	ENSG00000111058	1.44513	9.84568e-07
TNFAIP2	ENSG00000185215	1.01521	9.91014e-07
DLGAP1-AS1	ENSG00000177337	1.41245	9.95027e-07
AL078621.1	AL078621.1	1.2681	1.02494e-06
MARVELD1	ENSG00000155254	-1.12646	1.03085e-06
PDE2A	ENSG00000186642	1.19399	1.03504e-06
MAGEA12	ENSG00000213401	1.27554	1.03798e-06
HCFC1	ENSG00000172534	-1.00099	1.08804e-06
HOXC8	ENSG00000037965	-2.09107	1.09612e-06
EMB	ENSG00000170571	-1.54359	1.09835e-06
KCNK2	ENSG00000082482	-3.22677	1.10941e-06
DOCK11	ENSG00000147251	1.91738	1.11316e-06
AC026748.3	AC026748.3	-1.93998	1.14146e-06
ALDH1B1	ENSG00000137124	-1.15788	1.14616e-06
PIP4P1	ENSG00000165782	1.06212	1.14998e-06
FAXC	ENSG00000146267	-3.68182	1.14998e-06
SYNPO	ENSG00000171992	-1.04644	1.15285e-06
EXD3	ENSG00000187609	1.15221	1.1726e-06
IL7	ENSG00000104432	1.54596	1.22448e-06
H2BC11	ENSG00000124635	1.60555	1.24731e-06
ACSS2	ENSG00000131069	1.00314	1.26758e-06
MT2P1	ENSG00000278061	2.18115	1.26885e-06
JPT2	ENSG00000206053	-1.10514	1.26885e-06
MXD4	ENSG00000123933	1.46153	1.2893e-06
CDC42SE1	ENSG00000197622	-1.37444	1.29022e-06
PDP1	ENSG00000164951	1.17605	1.30545e-06
ORC1	ENSG00000085840	-1.33313	1.30794e-06
STARD4	ENSG00000164211	1.37479	1.31349e-06
CLIP4	ENSG00000115295	1.46341	1.32199e-06
PLA2G6	ENSG00000184381	1.39625	1.32199e-06
PLLP	ENSG00000102934	1.35639	1.32199e-06
PCOLCE	ENSG00000106333	1.65096	1.34664e-06
ST20-AS1	ENSG00000259642	-2.48761	1.3544e-06
TNFAIP3	ENSG00000118503	1.53054	1.35694e-06
MR1	ENSG00000153029	1.12413	1.45436e-06
SLC39A1	ENSG00000143570	-2.4143	1.45668e-06
TMEM44-AS1	ENSG00000231770	-1.40263	1.45844e-06
CEMIP2	ENSG00000135048	-1.1775	1.46713e-06
CCDC69	ENSG00000198624	1.08476	1.50265e-06
C9orf72	ENSG00000147894	1.36877	1.52367e-06
AL590666.2	AL590666.2	-1.92062	1.54692e-06
YIF1B	ENSG00000167645	1.02676	1.55013e-06
MESP1	ENSG00000166823	3.23149	1.55456e-06
CISH	ENSG00000114737	2.06476	1.57521e-06
CXCL14	ENSG00000145824	-6.76243	1.60489e-06
FSCN1	ENSG00000075618	-1.14771	1.61418e-06
C21orf58	ENSG00000160298	-1.03939	1.66466e-06
MAMDC2	ENSG00000278608	1.27387	1.70107e-06
ANTKMT	ENSG00000103254	1.80348	1.73222e-06
ADGRL3	ENSG00000150471	2.56927	1.73383e-06
NCALD	ENSG00000104490	-6.43252	1.73451e-06
SERINC2	ENSG00000168528	-1.00108	1.73938e-06
ARMCX2	ENSG00000184867	-4.56786	1.74983e-06
AXIN2	ENSG00000168646	-2.42901	1.75681e-06
AKR1C3	ENSG00000196139	1.22103	1.78274e-06
AC027309.2	AC027309.2	-1.37479	1.78961e-06
CCNK	ENSG00000090061	-1.25629	1.79048e-06
WASF3	ENSG00000132970	-1.61228	1.79915e-06
MT-TR	ENSG00000210174	-2.74807	1.81267e-06
FXN	ENSG00000165060	-1.43679	1.81833e-06
LY75	ENSG00000054219	1.6534	1.85467e-06
PNPLA8	ENSG00000135241	1.66002	1.86406e-06
H1-4	ENSG00000168298	2.29913	1.86746e-06
IL1RAPL1	ENSG00000169306	3.31932	1.88341e-06
AL109763.1	AL109763.1	5.98875	1.88846e-06
ASB16-AS1	ENSG00000267080	-1.26492	1.96802e-06
BEND3	ENSG00000178409	-1.16344	1.97606e-06
TSPAN1	ENSG00000117472	1.54988	2.12003e-06
DNER	ENSG00000187957	-4.00957	2.12133e-06
GLRX	ENSG00000173221	1.18396	2.15485e-06
ZFP28	ENSG00000196867	2.32248	2.16447e-06
COMMD3	ENSG00000148444	1.08726	2.17434e-06
SMAD6	ENSG00000137834	-1.42575	2.1855e-06
TMEM54	ENSG00000121900	1.01769	2.19241e-06
PLOD2	ENSG00000152952	1.66222	2.20108e-06
FIBCD1	ENSG00000130720	1.85461	2.20245e-06
ODF3B	ENSG00000177989	2.74974	2.23092e-06
STX11	ENSG00000135604	1.24131	2.24197e-06
RASSF4	ENSG00000107551	1.1078	2.2888e-06
SRSF2	ENSG00000161547	-1.00637	2.30936e-06
G0S2	ENSG00000123689	-1.42114	2.31114e-06
PRDM16	ENSG00000142611	-1.12696	2.35808e-06
CXCR4	ENSG00000121966	5.16827	2.35934e-06
H2BC5	ENSG00000158373	1.89047	2.37917e-06
RPL23AP97	ENSG00000260615	5.10838	2.43259e-06
YPEL2	ENSG00000175155	1.42007	2.43259e-06
CFTR	ENSG00000001626	2.57433	2.43373e-06
SOCAR	ENSG00000240350	6.71224	2.51537e-06
AC092490.1	AC092490.1	4.69374	2.54899e-06
ATP6V0E2	ENSG00000171130	-1.15348	2.55688e-06
AL157935.2	AL157935.2	-1.64248	2.61312e-06
CYB561	ENSG00000008283	-1.27792	2.66194e-06
MYBBP1A	ENSG00000132382	-1.23271	2.67703e-06
PPM1F-AS1	ENSG00000224086	-1.72549	2.68647e-06
NINL	ENSG00000101004	-2.58747	2.77937e-06
PLTP	ENSG00000100979	1.52114	2.80681e-06
HLA-DPB1	ENSG00000236693	3.10513	2.8689e-06
C2orf72	ENSG00000204128	-2.00786	2.9256e-06
AC024293.1	AC024293.1	1.12734	2.94297e-06
CTNNBIP1	ENSG00000178585	1.11356	2.97327e-06
HAUS6P3	ENSG00000235454	2.84341	2.99457e-06
AC018553.1	AC018553.1	-2.15275	3.00877e-06
GTF2H2	ENSG00000276910	-1.13615	3.03094e-06
AC012676.5	AC012676.5	-2.26397	3.09029e-06
RPL31	ENSG00000071082	1.02552	3.22109e-06
DALRD3	ENSG00000178149	1.09579	3.26343e-06
GSTM2	ENSG00000213366	-2.63423	3.26347e-06
ENDOG	ENSG00000167136	1.80233	3.28702e-06
CEACAM1	ENSG00000079385	2.73282	3.30261e-06
MFAP4	ENSG00000166482	-1.78363	3.38738e-06
PRR15	ENSG00000176532	1.71504	3.45754e-06
AC019205.1	AC019205.1	-1.72	3.51655e-06
LANCL2	ENSG00000132434	-1.2378	3.61383e-06
SORCS1	ENSG00000108018	3.42323	3.61572e-06
RHPN2	ENSG00000131941	-1.04077	3.64893e-06
ADCY2	ENSG00000078295	6.92081	3.65637e-06
WIPI1	ENSG00000070540	1.08599	3.70172e-06
SIRLNT	ENSG00000253802	2.09804	3.77099e-06
ELOA	ENSG00000011007	-1.0356	3.80764e-06
MZT2A	ENSG00000173272	1.11543	3.81271e-06
PID1	ENSG00000153823	-1.11126	3.84803e-06
GSAP	ENSG00000186088	1.38318	3.87315e-06
SMN2	ENSG00000273772	-1.3662	3.91524e-06
ZNF697	ENSG00000143067	1.17256	3.91694e-06
BRD3OS	ENSG00000235106	-1.23381	3.96662e-06
AKAP12	ENSG00000131016	-1.23109	3.96917e-06
AC078817.1	AC078817.1	1.41403	4.08998e-06
EDN1	ENSG00000078401	-1.62783	4.10928e-06
PINX1	ENSG00000254093	-1.25674	4.17919e-06
PSMC2P1	ENSG00000240854	2.72459	4.1984e-06
SLC45A3	ENSG00000158715	-1.46226	4.21548e-06
CDH5	ENSG00000179776	6.87958	4.22531e-06
FP671120.7	FP671120.7	2.19826	4.23834e-06
HOXC6	ENSG00000197757	-1.0575	4.26587e-06
DPM3	ENSG00000179085	1.32149	4.27234e-06
AL158151.1	AL158151.1	3.27235	4.30566e-06
SPNS3	ENSG00000182557	3.55442	4.42729e-06
AC145207.5	AC145207.5	-1.91678	4.62355e-06
MISP3	ENSG00000288191	2.11107	4.63405e-06
NRSN2-AS1	ENSG00000225377	1.0308	4.65364e-06
MARCKSL1	ENSG00000175130	-1.65747	4.66961e-06
A4GALT	ENSG00000128274	-1.04063	4.73787e-06
CELSR2	ENSG00000143126	-1.01979	4.79591e-06
AIF1L	ENSG00000126878	2.66066	4.80004e-06
NTN4	ENSG00000074527	1.42607	4.80004e-06
PCDHGA10	ENSG00000253846	-2.03729	4.82629e-06
ZSWIM4	ENSG00000288360	1.14406	4.84132e-06
LINC00882	ENSG00000242759	1.46448	4.8541e-06
MLPH	ENSG00000115648	-1.29885	4.8541e-06
EEPD1	ENSG00000122547	-1.35195	5.03024e-06
BCL3	ENSG00000069399	1.39199	5.07499e-06
OSBPL6	ENSG00000079156	1.00994	5.18517e-06
ITGA6	ENSG00000091409	1.00777	5.18517e-06
XAF1	ENSG00000132530	2.1737	5.19197e-06
SRP14-AS1	SRP14-AS1	1.29984	5.20792e-06
DCBLD2	ENSG00000057019	1.06242	5.3495e-06
PDPK2P	ENSG00000205918	-1.67984	5.3495e-06
AL356414.1	AL356414.1	6.90457	5.44496e-06
MFAP3L	ENSG00000198948	-2.51076	5.56103e-06
PARM1	ENSG00000169116	-1.68713	5.5718e-06
HOXB5	ENSG00000120075	-1.64073	5.57363e-06
SMIM14	ENSG00000163683	1.06934	5.59935e-06
LINC02780	ENSG00000284668	-2.45139	5.60899e-06
TNFSF12	ENSG00000239697	1.19685	5.73558e-06
RBM3	ENSG00000102317	-1.26813	5.89321e-06
MARS2	ENSG00000247626	-1.25019	5.90515e-06
ROBO3	ENSG00000154134	1.42208	5.92143e-06
DEFB1	ENSG00000284881	6.81708	5.9871e-06
GPC6	ENSG00000183098	1.11681	6.16259e-06
MAGEC2	ENSG00000046774	3.93777	6.19134e-06
KAZN-AS1	ENSG00000234593	2.84435	6.19134e-06
RBM14	ENSG00000239306	-1.36017	6.23483e-06
PTMAP5	ENSG00000214182	-1.49077	6.24586e-06
IL4I1	ENSG00000104951	2.78541	6.25538e-06
CCDC28A	ENSG00000024862	1.025	6.25909e-06
MEIS3	ENSG00000105419	1.56168	6.32201e-06
LBH	ENSG00000213626	-1.58913	6.32249e-06
PCDHAC2	ENSG00000243232	-1.48922	6.32745e-06
C3orf52	ENSG00000285394	-1.0982	6.34302e-06
BCL2L11	ENSG00000153094	1.01719	6.38462e-06
AC009078.3	AC009078.3	-1.95255	6.41675e-06
SORBS1	ENSG00000095637	1.69384	6.44929e-06
GLMP	ENSG00000198715	-1.32623	6.45015e-06
PLPPR4	ENSG00000117600	-2.73224	6.50367e-06
LURAP1L	ENSG00000153714	1.64457	6.6206e-06
H1-10	ENSG00000184897	1.02547	6.6897e-06
RIMS1	ENSG00000079841	-1.64483	6.72185e-06
GNG2	ENSG00000186469	-1.78971	6.79159e-06
ANKRD13B	ENSG00000198720	1.03034	6.79976e-06
TLR4	ENSG00000136869	1.04249	6.80976e-06
FIBIN	ENSG00000176971	-3.37314	6.81943e-06
SLC25A27	ENSG00000153291	3.25151	6.92253e-06
ADIRF-AS1	ENSG00000272734	1.4318	6.95868e-06
BX640514.2	BX640514.2	1.4206	7.11798e-06
AC092070.2	AC092070.2	-3.92278	7.16837e-06
STC2	ENSG00000113739	-1.08986	7.20208e-06
AC009237.3	AC009237.3	-1.58264	7.25224e-06
UCN	ENSG00000163794	2.19228	7.30486e-06
KDM7A	ENSG00000006459	1.48158	7.65522e-06
ANAPC11	ENSG00000141552	1.11983	7.67539e-06
MIF4GD	ENSG00000125457	1.29321	7.79303e-06
AL513327.1	AL513327.1	-1.93212	7.83875e-06
RNF19B	ENSG00000116514	1.10446	7.92302e-06
TMEM185B	ENSG00000226479	-1.08542	8.03076e-06
DLX6-AS1	ENSG00000231764	-2.25345	8.03834e-06
BIRC3	ENSG00000023445	2.03977	8.09008e-06
OSGIN2	ENSG00000164823	1.42984	8.16821e-06
SLC7A6	ENSG00000103064	-1.01955	8.38992e-06
TDRG1	ENSG00000204091	6.81959	8.70434e-06
CIRBP-AS1	ENSG00000267493	-1.89155	8.71968e-06
ZNF880	ENSG00000221923	-4.20896	8.74335e-06
AL355488.1	AL355488.1	-2.73715	8.77359e-06
TRIB3	ENSG00000101255	1.25732	9.06667e-06
RAB17	ENSG00000124839	-2.09029	9.0822e-06
ANO8	ENSG00000074855	1.21878	9.12531e-06
SERPINA1	ENSG00000277377	1.52765	9.14804e-06
CCDC89	ENSG00000179071	-2.71302	9.19635e-06
AC007191.1	AC007191.1	-3.04269	9.20808e-06
SNORC	ENSG00000182600	2.43237	9.20828e-06
FRMPD4	ENSG00000169933	1.4875	9.35524e-06
SDHC	ENSG00000143252	-1.10376	9.41676e-06
PTMAP2	ENSG00000197744	-2.26932	9.67824e-06
LINC01505	ENSG00000234323	1.956	9.7872e-06
GOLGA2P5	ENSG00000238105	1.5902	9.7872e-06
AC091806.1	AC091806.1	-1.72482	9.7872e-06
HCN4	ENSG00000138622	-2.1073	9.82387e-06
SLC38A2	ENSG00000134294	1.14192	9.89966e-06
ZNF449	ENSG00000173275	1.77351	1.00768e-05
ZNF184	ENSG00000096654	1.31437	1.01222e-05
FXYD6	ENSG00000137726	6.78011	1.01387e-05
RABAC1	ENSG00000105404	1.29457	1.01458e-05
UFL1	ENSG00000014123	1.45604	1.01555e-05
MACROD1	ENSG00000133315	1.31986	1.02192e-05
HSP90B2P	ENSG00000259706	2.29753	1.02301e-05
DHX37	ENSG00000150990	-1.03315	1.03271e-05
CDK15	ENSG00000138395	1.81098	1.04759e-05
NCDN	ENSG00000020129	-1.18062	1.04956e-05
URB1	ENSG00000142207	-1.22016	1.05312e-05
WDR13	ENSG00000101940	1.03907	1.07036e-05
AL844908.1	AL844908.1	-4.10262	1.10992e-05
ZNF28	ENSG00000198538	1.50175	1.137e-05
AC008687.6	AC008687.6	-3.7941	1.14254e-05
AC022211.4	AC022211.4	-2.23524	1.14351e-05
ZNRF2	ENSG00000180233	1.26392	1.1463e-05
EGLN2	ENSG00000269858	-1.14811	1.16155e-05
SPANXA1	ENSG00000198021	6.74623	1.17619e-05
GAL3ST3	ENSG00000175229	-4.0686	1.18593e-05
DDIT3	ENSG00000175197	1.29416	1.197e-05
ZNF813	ENSG00000198346	3.45594	1.20897e-05
NTRK3	ENSG00000140538	-2.27552	1.2147e-05
PICK1	ENSG00000100151	-1.17655	1.22683e-05
ISG20L2	ENSG00000143319	-1.19283	1.22818e-05
TCEAL3	ENSG00000196507	-1.15035	1.23333e-05
WDR66	WDR66	-1.01565	1.24202e-05
FOXJ2	ENSG00000065970	-1.11864	1.24202e-05
TMEM143	ENSG00000161558	1.20959	1.24554e-05
AC113935.1	AC113935.1	1.16379	1.25207e-05
MTX1P1	ENSG00000263037	-1.83075	1.25461e-05
KLHDC7B	ENSG00000130487	6.74505	1.26594e-05
OSR1	ENSG00000143867	-1.30237	1.26594e-05
AC109460.2	AC109460.2	-1.70411	1.26758e-05
LINC00525	ENSG00000146666	3.3986	1.26964e-05
PPFIBP2	ENSG00000166387	2.833	1.27122e-05
CORO2B	ENSG00000103647	1.3394	1.27122e-05
MAML3	ENSG00000196782	1.16979	1.27122e-05
TMEM179B	ENSG00000185475	-1.10488	1.27122e-05
FRRS1	ENSG00000156869	-1.18098	1.27122e-05
AC093484.4	AC093484.4	-2.59027	1.27122e-05
LAMA4	ENSG00000112769	1.23131	1.27149e-05
NAV1	ENSG00000134369	-1.01549	1.27514e-05
SLC35E3	ENSG00000175782	-1.02766	1.28299e-05
HNRNPA1P33	ENSG00000213412	-2.40244	1.2838e-05
SYT15	ENSG00000204176	-2.49211	1.30452e-05
PCDH10	ENSG00000138650	1.10846	1.3336e-05
RAMAC	ENSG00000169612	-1.02764	1.34e-05
H1-2	ENSG00000187837	1.08747	1.34305e-05
AC008735.4	AC008735.4	-3.25603	1.34305e-05
FAUP1	ENSG00000235297	2.35053	1.35586e-05
AC006058.1	AC006058.1	-1.28709	1.35586e-05
CDK17	ENSG00000059758	1.01333	1.35786e-05
ZNF789	ENSG00000198556	-1.37642	1.3686e-05
SERPINB9P1	ENSG00000230438	1.93409	1.38261e-05
PKDCC	ENSG00000162878	-1.65282	1.38261e-05
HR	ENSG00000168453	1.84308	1.38895e-05
CACHD1	ENSG00000158966	-1.16709	1.39852e-05
SP5	ENSG00000204335	1.17554	1.44504e-05
KLHDC8B	ENSG00000185909	1.00111	1.4501e-05
KIAA0040	ENSG00000235750	1.43376	1.49062e-05
GCNT1	ENSG00000187210	1.31378	1.51311e-05
MAGEA3	ENSG00000221867	1.02368	1.54257e-05
ECH1	ENSG00000282853	1.1194	1.56703e-05
H3P16	ENSG00000178458	-1.59937	1.58294e-05
IGDCC4	ENSG00000103742	6.63533	1.58986e-05
AUXG01000058.1	AUXG01000058.1	-2.07093	1.62886e-05
FBXL15	ENSG00000107872	1.68796	1.63884e-05
AP000844.2	AP000844.2	1.7623	1.6417e-05
TMEM201	ENSG00000188807	-1.21985	1.6501e-05
SLC16A2	ENSG00000147100	-1.17364	1.67855e-05
NRG3	ENSG00000185737	6.65244	1.68793e-05
TXNP6	ENSG00000234036	3.14652	1.68793e-05
TMEM200A	ENSG00000164484	-1.56801	1.72331e-05
ZNF347	ENSG00000197937	1.52259	1.72406e-05
AC135050.6	AC135050.6	-1.64284	1.739e-05
GPR137B	ENSG00000077585	-1.88441	1.7399e-05
C8orf82	ENSG00000213563	1.11428	1.75826e-05
LRFN4	ENSG00000173621	1.48759	1.76767e-05
MT-TY	ENSG00000210144	1.28056	1.7703e-05
HINT3	ENSG00000111911	1.38665	1.79753e-05
AC026273.1	AC026273.1	1.50227	1.80039e-05
CARD16	ENSG00000204397	1.01238	1.87399e-05
AC015712.2	AC015712.2	-1.7452	1.88008e-05
TMEM151A	ENSG00000179292	-1.78005	1.91502e-05
SDF2L1	ENSG00000128228	1.37964	1.91606e-05
AP000547.3	AP000547.3	-1.00879	1.92368e-05
TRADD	ENSG00000102871	1.28727	1.94165e-05
SLC26A4	ENSG00000091137	3.06411	1.94245e-05
SOX7	ENSG00000285438	-1.34019	1.9551e-05
AC108058.1	AC108058.1	-2.51017	1.97076e-05
GGT1	ENSG00000100031	2.28186	1.97232e-05
TBC1D31	ENSG00000156787	1.12776	1.9757e-05
AC068473.5	AC068473.5	-1.71047	1.98741e-05
ABRACL	ENSG00000146386	-1.01429	2.0163e-05
CPXCR1	ENSG00000147183	5.55078	2.03861e-05
RARA	ENSG00000131759	-1.12892	2.05211e-05
AL008721.2	AL008721.2	-1.82755	2.07113e-05
MIR138-1	ENSG00000207954	-3.93668	2.11739e-05
HAND2	ENSG00000164107	-3.82426	2.12226e-05
HAPLN3	ENSG00000140511	-1.05797	2.13079e-05
GINS3	ENSG00000181938	-1.1687	2.13303e-05
AC009899.1	AC009899.1	6.61423	2.13467e-05
MZT2B	ENSG00000152082	1.20364	2.13948e-05
FAM86C1	FAM86C1	-1.15283	2.13948e-05
PDF	ENSG00000258429	2.56419	2.16072e-05
LRP11	ENSG00000120256	1.43734	2.16072e-05
ARSI	ENSG00000183876	-1.14455	2.20113e-05
SOX4	ENSG00000124766	-1.44512	2.23746e-05
DHX34	ENSG00000134815	-1.04574	2.26806e-05
CTTNBP2	ENSG00000077063	-2.40177	2.30199e-05
PHF24	ENSG00000122733	6.55666	2.31593e-05
SDCBP	ENSG00000137575	1.37359	2.3329e-05
RPS27	ENSG00000177954	1.17577	2.33766e-05
GBA	ENSG00000262446	-1.12861	2.37418e-05
BTBD19	ENSG00000222009	-1.36032	2.41144e-05
PCDH1	ENSG00000156453	1.64447	2.41223e-05
MSLN	ENSG00000102854	-3.46855	2.41579e-05
AF131215.5	AF131215.5	-1.68363	2.42743e-05
RRP12	ENSG00000052749	-1.2743	2.42947e-05
ARHGEF35	ENSG00000288422	-1.77441	2.47256e-05
ACOT11	ENSG00000162390	-3.04123	2.48857e-05
GRWD1	ENSG00000105447	-1.16447	2.50914e-05
AP003392.1	AP003392.1	-2.56233	2.60414e-05
RAB42	ENSG00000188060	-3.09073	2.63182e-05
DEDD	ENSG00000158796	-1.0057	2.65099e-05
LRRC37A16P	ENSG00000267023	-1.04592	2.65099e-05
IFI16	ENSG00000163565	1.14135	2.65643e-05
TAOK3	ENSG00000135090	1.02672	2.66577e-05
TMEM130	ENSG00000166448	-3.44504	2.7355e-05
AC079140.2	AC079140.2	3.2279	2.75521e-05
AC004911.1	AC004911.1	6.51711	2.77178e-05
AP003120.1	AP003120.1	1.89302	2.80557e-05
YDJC	ENSG00000161179	1.14126	2.80557e-05
TLR2	ENSG00000137462	1.4267	2.83079e-05
C10orf90	ENSG00000154493	1.02542	2.83079e-05
AC090826.3	AC090826.3	-1.83404	2.84417e-05
CBR3	ENSG00000159231	-1.18992	2.85524e-05
LIMK2	ENSG00000182541	-1.18893	2.8557e-05
DOK7	ENSG00000175920	-1.49274	2.8789e-05
H2AC6	ENSG00000180573	1.03597	2.89658e-05
C1QL1	ENSG00000131094	1.35955	3.02291e-05
CICP14	ENSG00000281490	-1.15481	3.04916e-05
TUBAP2	ENSG00000284997	1.82309	3.10528e-05
MIR548XHG	ENSG00000224141	1.68878	3.10528e-05
AC068633.1	AC068633.1	2.73325	3.14047e-05
SIM1	ENSG00000112246	1.57571	3.16997e-05
CGB5	ENSG00000189052	-3.07078	3.1731e-05
SCAMP1	ENSG00000085365	1.38342	3.22288e-05
SLC36A1	ENSG00000123643	-1.06142	3.27749e-05
SIRPB1	ENSG00000101307	-3.03815	3.29206e-05
PLXDC2	ENSG00000120594	-1.1504	3.32829e-05
RPSAP15	ENSG00000237506	-1.16147	3.43048e-05
ANKRD6	ENSG00000135299	-4.4096	3.43652e-05
MIR1915HG	ENSG00000204682	-1.11132	3.44931e-05
CAB39L	ENSG00000102547	1.20281	3.4525e-05
RNF150	ENSG00000170153	-2.34307	3.4525e-05
DAPK2	ENSG00000035664	-1.8419	3.48424e-05
LINC00869	ENSG00000277147	-2.24525	3.48424e-05
SNRPGP15	ENSG00000224543	1.45606	3.48645e-05
AC022400.8	AC022400.8	1.25261	3.61458e-05
SYT16	ENSG00000139973	-5.57951	3.61458e-05
MFSD3	ENSG00000167700	1.16668	3.63202e-05
COG5	ENSG00000284369	1.04754	3.66807e-05
CRB1	ENSG00000134376	4.2449	3.72823e-05
AP003392.2	AP003392.2	-4.73397	3.80446e-05
PAPPA	ENSG00000182752	1.01869	3.83394e-05
GOLGB1	ENSG00000173230	1.44623	3.86973e-05
H2AZ2P1	ENSG00000258741	1.42792	3.91553e-05
PRICKLE1	ENSG00000139174	-1.26014	4.02762e-05
TMEM187	ENSG00000177854	1.44259	4.06222e-05
RAB27A	ENSG00000069974	1.14082	4.06222e-05
FUS	ENSG00000089280	-1.14799	4.08478e-05
AC087294.1	AC087294.1	-2.53611	4.08706e-05
AC005256.1	AC005256.1	4.24867	4.09703e-05
LINC01478	ENSG00000267337	2.32178	4.12944e-05
BEX4	ENSG00000102409	-1.93178	4.1612e-05
HTRA1	ENSG00000166033	1.11021	4.18494e-05
AMIGO2	ENSG00000139211	-1.05586	4.19049e-05
NDNF	ENSG00000173376	-2.66581	4.19049e-05
MXD3	ENSG00000213347	1.26021	4.25622e-05
PLEKHH2	ENSG00000152527	-1.53316	4.27767e-05
B4GALNT4	ENSG00000182272	-2.31955	4.28946e-05
ZNF488	ENSG00000265763	-1.04294	4.35965e-05
OTOGL	ENSG00000165899	3.24229	4.38263e-05
DACH1	ENSG00000276644	6.47624	4.44165e-05
MOB3B	ENSG00000120162	1.93226	4.44165e-05
ARL9	ENSG00000196503	1.61938	4.46123e-05
ATP6V0C	ENSG00000185883	-1.69327	4.46123e-05
AL121987.2	AL121987.2	-2.05482	4.4711e-05
CCL3	ENSG00000278567	6.42815	4.54084e-05
TAGLN2	ENSG00000158710	-1.13363	4.54152e-05
AC113191.1	AC113191.1	-1.40202	4.57035e-05
AL596087.1	AL596087.1	-1.42161	4.61386e-05
ENPP5	ENSG00000112796	3.13551	4.62781e-05
RCC2	ENSG00000281540	-1.00304	4.78689e-05
P2RX5-TAX1BP3	ENSG00000257950	-2.53392	4.87393e-05
GAA	ENSG00000171298	1.321	4.90248e-05
HMGN1P36	ENSG00000235734	-2.37602	4.945e-05
SLC43A2	ENSG00000278550	1.37038	4.96289e-05
LINC00997	ENSG00000281332	-1.28535	4.99924e-05
GJB2	ENSG00000165474	-4.67812	5.00724e-05
TMEM132D-AS1	ENSG00000249196	6.08932	5.02401e-05
SDSL	ENSG00000139410	1.25069	5.0803e-05
TMTC1	ENSG00000133687	1.01877	5.08089e-05
IGFBP4	ENSG00000141753	1.01864	5.10935e-05
GREM1	ENSG00000276886	-2.60137	5.13709e-05
DLX6	ENSG00000006377	-1.22895	5.14533e-05
FAM83G	ENSG00000188522	-1.09871	5.15396e-05
GOLGA5	ENSG00000066455	1.03829	5.26534e-05
ZNF358	ENSG00000198816	-1.46848	5.26534e-05
FGF18	ENSG00000156427	-2.3654	5.26534e-05
SUPT5H	ENSG00000196235	-1.10915	5.29256e-05
AC009275.1	AC009275.1	1.01334	5.3076e-05
AC020916.1	AC020916.1	-1.00825	5.30795e-05
FUOM	ENSG00000148803	2.39348	5.31549e-05
SV2A	ENSG00000159164	-1.22196	5.32523e-05
TBC1D2B	ENSG00000167202	-1.03526	5.32752e-05
LINC01117	ENSG00000224577	1.88994	5.36541e-05
CLIP3	ENSG00000105270	-1.85189	5.38673e-05
AC015922.2	AC015922.2	-2.00143	5.39111e-05
PLD3	ENSG00000105223	1.0812	5.39431e-05
S100A14	ENSG00000189334	2.97549	5.39435e-05
SPG11	ENSG00000104133	1.06032	5.39435e-05
TP53	ENSG00000141510	-1.00104	5.39435e-05
MCPH1-AS1	ENSG00000285400	1.25771	5.43545e-05
TFAP4	ENSG00000090447	-1.11067	5.45255e-05
NAMPTP1	ENSG00000229644	1.45272	5.46299e-05
C15orf61	ENSG00000189227	1.37213	5.54108e-05
METTL26	ENSG00000130731	1.05835	5.57623e-05
GLP2R	ENSG00000065325	1.06472	5.60507e-05
THSD7B	ENSG00000144229	4.24884	5.61073e-05
ZNF354A	ENSG00000169131	1.69925	5.61706e-05
HPD	ENSG00000158104	-1.73481	5.65863e-05
AC009055.2	AC009055.2	6.0138	5.6775e-05
AL356488.3	AL356488.3	-3.6998	5.81424e-05
COL27A1	ENSG00000196739	1.29411	5.83608e-05
ACBD3	ENSG00000182827	1.17241	5.87765e-05
TCF7L1	ENSG00000152284	-1.215	5.8867e-05
NAP1L5	ENSG00000177432	-1.00089	6.07404e-05
PDE1A	ENSG00000115252	1.52258	6.11314e-05
ADAM19	ENSG00000135074	-1.22539	6.17974e-05
NUDT8	ENSG00000167799	1.36923	6.20135e-05
WLS	ENSG00000116729	-1.17119	6.29107e-05
WDR4	ENSG00000160193	-1.14619	6.39997e-05
ALDH1L1	ENSG00000144908	-2.75637	6.39997e-05
AC107375.1	AC107375.1	-3.33693	6.4342e-05
PPFIA4	ENSG00000143847	-1.17902	6.56294e-05
AC016739.1	AC016739.1	1.17305	6.58377e-05
BNIP3P11	ENSG00000271550	-2.0613	6.66178e-05
H3-5	ENSG00000188375	1.58954	6.68887e-05
KREMEN1	ENSG00000183762	-1.17372	6.77363e-05
HAS3	ENSG00000103044	-1.55993	6.98905e-05
UBL5	ENSG00000198258	1.01438	7.14937e-05
LOXL4	ENSG00000138131	1.18739	7.15313e-05
ASS1	ENSG00000130707	1.29725	7.18611e-05
AC034223.2	AC034223.2	-1.84853	7.18611e-05
DTD2	ENSG00000129480	-1.07533	7.26387e-05
AC005520.4	AC005520.4	2.194	7.27248e-05
AP001816.1	AP001816.1	1.28025	7.32946e-05
AC131212.3	AC131212.3	-1.49786	7.36431e-05
EEF1DP1	ENSG00000288278	2.73722	7.44402e-05
CAMK2N2	ENSG00000163888	1.095	7.48893e-05
COL4A1	ENSG00000187498	-1.18573	7.52327e-05
RTN4R	ENSG00000040608	1.54909	7.66931e-05
QRICH2	ENSG00000129646	1.52832	7.69887e-05
LINC02506	ENSG00000251129	6.36918	7.73332e-05
FRMPD3	ENSG00000147234	-1.0223	7.77459e-05
SMOX	ENSG00000088826	1.57398	7.80338e-05
NXNL2	ENSG00000130045	1.54185	8.13515e-05
AC012574.2	AC012574.2	-2.11276	8.18888e-05
ZNF816	ENSG00000180257	1.80581	8.4298e-05
RPS7P11	ENSG00000282052	-1.10025	8.44516e-05
RPS29	ENSG00000213741	1.09843	8.50033e-05
TRIM66	ENSG00000166436	-1.05099	8.50572e-05
AC007216.3	AC007216.3	-4.09389	8.57561e-05
TMEM225B	ENSG00000244219	1.9104	8.75434e-05
LINC01465	ENSG00000221949	-3.12406	8.87477e-05
WHAMMP3	ENSG00000276141	1.1124	9.09846e-05
TOM1L1	ENSG00000141198	1.11167	9.20826e-05
AMZ1	ENSG00000174945	-1.22948	9.24003e-05
CCDC33	ENSG00000288407	2.956	9.36717e-05
FOXL2NB	ENSG00000206262	-1.0655	9.39194e-05
SLC22A3	ENSG00000146477	-6.14098	9.63072e-05
RND3	ENSG00000115963	1.51497	9.63206e-05
SLC19A3	ENSG00000135917	-1.98857	9.64261e-05
SYNE1	ENSG00000131018	1.08062	9.69061e-05
HOTAIR	ENSG00000228630	-1.44957	9.71788e-05
LINC00601	ENSG00000235180	1.42599	9.72317e-05
ARID3A	ENSG00000116017	1.06969	9.805e-05
ZNF718	ENSG00000250312	-1.32626	9.805e-05
RPL23AP64	ENSG00000281913	-2.49366	9.91128e-05
PIGBOS1	ENSG00000225973	1.19932	0.000100608
CLEC3B	ENSG00000163815	-3.71324	0.000100709
LINC00106	ENSG00000236871	-2.4104	0.000101171
TRIM36	ENSG00000152503	1.16386	0.000101249
CLN6	ENSG00000128973	-1.09702	0.000101997
PPP1R32	ENSG00000162148	2.9725	0.000102292
AP000695.1	AP000695.1	-2.15595	0.000104094
C7orf31	ENSG00000153790	-1.30641	0.000105276
RPL7P23	ENSG00000244363	-2.62219	0.000105746
PRR13P5	ENSG00000280932	-2.36647	0.000107099
RAB11B-AS1	ENSG00000269386	2.30564	0.000107339
SLPI	ENSG00000124107	2.42337	0.000108453
TNFSF4	ENSG00000117586	1.06316	0.000108607
ANAPC15	ENSG00000110200	-1.14158	0.000108623
HIF1A	ENSG00000100644	1.19447	0.000109942
UBE2L6	ENSG00000156587	1.01529	0.000111652
SNN	ENSG00000184602	-1.04758	0.00011301
SPAG9	ENSG00000008294	1.12094	0.000113021
FAM13B	ENSG00000031003	-1.17567	0.000113191
ZNF114	ENSG00000178150	-2.22564	0.000113558
TRMT61A	ENSG00000166166	-1.08754	0.000113685
CCNG2	ENSG00000138764	1.2781	0.000113928
VPS37D	ENSG00000176428	1.74843	0.000114361
TPTEP1	ENSG00000100181	-1.0308	0.000117136
NDUFA3	ENSG00000273642	1.02778	0.000117168
TMEM229B	ENSG00000198133	1.07562	0.000118074
ZFHX4	ENSG00000091656	-1.00352	0.000118107
MFSD2B	ENSG00000205639	-1.46524	0.000118279
ZNF665	ENSG00000197497	1.60708	0.000119011
AC104563.1	AC104563.1	1.51984	0.000119011
CDO1	ENSG00000129596	-1.16232	0.000119164
HOXA1	ENSG00000105991	-1.41568	0.000119378
RPL37AP1	ENSG00000226243	1.47021	0.000119612
RADIL	ENSG00000157927	-2.89202	0.000119763
STEAP2	ENSG00000157214	-1.48235	0.000122313
KIF21B	ENSG00000116852	1.04696	0.000122595
AC104794.3	AC104794.3	1.61171	0.000122743
HRH2	ENSG00000113749	-3.3534	0.000123402
PAX3	ENSG00000135903	5.2344	0.000123931
ARHGAP29	ENSG00000137962	1.4728	0.000124795
RNU4-47P	ENSG00000222808	-3.40729	0.000125403
PLAG1	ENSG00000181690	1.47135	0.000126433
IFT74	ENSG00000096872	1.38185	0.000127122
MCM3AP-AS1	ENSG00000215424	-1.14691	0.000127122
STAMBPL1	ENSG00000138134	1.01846	0.000127604
MMAA	ENSG00000151611	1.17005	0.00012842
AL139100.2	AL139100.2	1.34384	0.00012852
FTX	ENSG00000230590	-1.35702	0.000129907
DDTL	ENSG00000275758	-1.52579	0.000129907
FOXO6	ENSG00000281518	1.25612	0.000130528
TMCC3	ENSG00000057704	1.24706	0.000130698
SERPINB8	ENSG00000166401	-1.09542	0.000132181
AL139243.1	AL139243.1	-2.403	0.000132367
MPP2	ENSG00000108852	-1.01233	0.000133069
DBH	ENSG00000123454	-1.06658	0.000134575
DAAM1	ENSG00000100592	1.04464	0.000135083
KLHL3	ENSG00000146021	1.22273	0.000135765
SFXN2	ENSG00000156398	-1.15193	0.000136659
CBARP	ENSG00000099625	1.17209	0.000136731
MIR100HG	ENSG00000255248	1.11406	0.000136745
ITPR2	ENSG00000123104	1.1493	0.000136852
FNDC3A	ENSG00000102531	1.07373	0.000138091
NOG	ENSG00000183691	-1.39085	0.000138091
CCDC77	ENSG00000120647	1.31133	0.000138274
FAM25G	ENSG00000189090	3.40464	0.000139321
AL359532.1	AL359532.1	2.17363	0.000140948
RPL23P8	ENSG00000219451	2.35618	0.000141429
YIPF2	ENSG00000130733	1.0324	0.000142119
AL513165.1	AL513165.1	-1.12662	0.000142138
NNAT	ENSG00000053438	-2.83499	0.000142138
THAP7-AS1	ENSG00000230513	-1.92169	0.00014266
RPS28	ENSG00000233927	1.01241	0.000144123
IL22RA1	ENSG00000142677	1.10137	0.000145369
ASMTL-AS1	ENSG00000236017	-1.7901	0.000146618
MIB2	ENSG00000197530	1.05741	0.000149268
AC114488.1	AC114488.1	-2.96627	0.000151788
AC018521.5	AC018521.5	1.28768	0.000154163
HAUS6	ENSG00000147874	1.47455	0.000154707
AC064799.1	AC064799.1	3.58413	0.000156715
AC110079.1	AC110079.1	-1.05478	0.000157144
CYP2S1	ENSG00000167600	1.12959	0.000157767
FAAH	ENSG00000117480	2.77352	0.000158136
AUNIP	ENSG00000127423	-1.02533	0.000158932
HTR7P1	ENSG00000183935	-1.51407	0.000161952
BRD7P2	ENSG00000184100	-1.5703	0.00016214
VTN	ENSG00000109072	-2.23422	0.000162475
AC100823.1	AC100823.1	-2.53326	0.000162603
AC005000.1	AC005000.1	-2.44118	0.000162777
ANKRD34A	ENSG00000272031	-1.69064	0.000163888
AC020915.1	AC020915.1	-2.3242	0.00016402
ZNF826P	ENSG00000231205	1.18964	0.000164624
CXCL1	ENSG00000163739	1.29643	0.000165384
FKBP11	ENSG00000134285	-1.26651	0.000169425
ZNF775	ENSG00000196456	1.02069	0.000171705
PTGS1	ENSG00000095303	-3.40788	0.000171705
RIPPLY3	ENSG00000183145	-6.04273	0.000171939
LINC01303	ENSG00000250548	1.14289	0.000172581
ATP6V0E2-AS1	ENSG00000204934	-1.79175	0.000172705
AC015922.3	AC015922.3	-1.83386	0.000172705
LINC01085	ENSG00000248698	1.39786	0.000173583
ABCA7	ENSG00000064687	1.11613	0.000173583
CIRBP	ENSG00000099622	-1.20383	0.000173583
ATP2B1	ENSG00000070961	1.03001	0.000173992
SCAPER	ENSG00000140386	1.42268	0.000174495
AL137127.1	AL137127.1	-2.69103	0.000175451
NALT1	ENSG00000237886	1.70755	0.0001757
LAMA5	ENSG00000130702	1.19647	0.000176326
ZNF277	ENSG00000198839	1.20117	0.000176359
RNF157	ENSG00000141576	-1.30793	0.00017701
AC099489.1	AC099489.1	2.20634	0.000180049
FGD6	ENSG00000180263	1.03365	0.000180195
PLD1	ENSG00000075651	1.50926	0.000183768
WDR73	ENSG00000177082	-1.10782	0.000183768
AC121757.2	AC121757.2	-4.04888	0.000184321
AC010457.1	AC010457.1	1.29715	0.000185386
AC027228.2	AC027228.2	-1.87576	0.000186642
TIAF1	TIAF1	-1.53174	0.000187866
AL390719.1	AL390719.1	1.44433	0.000188486
LMOD1	ENSG00000163431	-1.58232	0.000188896
TLX2	ENSG00000115297	-4.9544	0.000190643
NCOA7	ENSG00000111912	1.33635	0.000192589
CNIH3	ENSG00000143786	1.03432	0.000194265
LINC00707	ENSG00000238266	1.18336	0.000194332
LTBP3	ENSG00000168056	1.05691	0.000197739
PBX1	ENSG00000185630	-1.05257	0.000198716
AK7	ENSG00000140057	1.99009	0.0002013
UNC13A	ENSG00000130477	5.12937	0.000201903
CCNJL	ENSG00000135083	-1.14035	0.000201936
GTF2IP12	ENSG00000283050	-1.39049	0.000202667
HPDL	ENSG00000186603	-3.69771	0.000204142
STAT5A	ENSG00000126561	1.35413	0.000204386
HSPA2	ENSG00000126803	-1.73074	0.000208829
RDM1	ENSG00000276432	1.2473	0.000209015
ROPN1L	ENSG00000145491	-3.99174	0.000210452
MAN1B1-DT	ENSG00000268996	-1.84276	0.000211914
MVD	ENSG00000167508	1.05174	0.000212315
MREG	ENSG00000118242	-1.39895	0.000212315
C12orf57	ENSG00000111678	1.04471	0.000214011
AC009245.1	AC009245.1	1.03141	0.000216017
POT1	ENSG00000128513	1.52466	0.000217022
NALCN	ENSG00000102452	1.04783	0.00021974
JUND	ENSG00000130522	1.69371	0.000228866
SNX32	ENSG00000172803	-2.28207	0.000228866
AC126615.1	AC126615.1	-2.07188	0.000229184
ABCC2	ENSG00000023839	1.46611	0.000229339
BEST3	ENSG00000127325	-1.64418	0.000229582
AL121821.2	AL121821.2	3.47604	0.000231722
OSCAR	ENSG00000276982	3.7214	0.000231794
MT-TE	ENSG00000210194	-3.5173	0.000234274
FBXO10	ENSG00000147912	-1.19071	0.000244971
FGF12	ENSG00000114279	-2.11923	0.000246311
PKIA	ENSG00000171033	-1.03308	0.000247504
ESCO1	ENSG00000141446	1.29161	0.00024796
LINC02864	ENSG00000263711	2.40449	0.000249342
SLC4A7	ENSG00000033867	1.17175	0.000250918
FAM66C	ENSG00000226711	-3.55854	0.000260538
CPA6	ENSG00000165078	3.73503	0.00026354
AP000695.2	AP000695.2	-2.07314	0.000266983
SERHL	ENSG00000172250	3.40669	0.000267935
HSD11B1-AS1	ENSG00000227591	1.71747	0.000269879
AC005699.1	AC005699.1	6.07026	0.000272487
DSC3	ENSG00000134762	-1.03553	0.000273006
SEMA3C	ENSG00000075223	1.30792	0.000275369
KCNK13	ENSG00000152315	-4.41881	0.000277622
PDRG1	ENSG00000088356	-1.09621	0.000279434
AP006287.3	AP006287.3	-5.84856	0.000281328
MTFP1	ENSG00000242114	-1.28541	0.000282354
TUBD1	ENSG00000108423	1.33026	0.0002849
AC243829.1	AC243829.1	2.35778	0.000285982
SSC4D	ENSG00000146700	1.65765	0.000288901
AC004263.2	AC004263.2	-1.15303	0.000290726
OLFML3	ENSG00000116774	-2.19052	0.000291045
ANKRD2	ENSG00000165887	-2.19178	0.000291045
TUT7	ENSG00000083223	1.42708	0.000292113
PLCD4	ENSG00000115556	-1.10203	0.000294524
AC008429.2	AC008429.2	1.45188	0.000296263
FAT3	ENSG00000165323	-3.08593	0.000302497
AC073621.2	AC073621.2	3.09464	0.00030654
COL3A1	ENSG00000168542	1.06807	0.000306836
MTMR8	ENSG00000102043	1.39443	0.000308198
ADAMTS5	ENSG00000154736	-1.16493	0.000308613
RPS10P7	ENSG00000223396	1.53417	0.000313015
AC021087.5	AC021087.5	-2.76212	0.00031425
U2AF1	ENSG00000160201	-1.63925	0.000316532
BEND4	ENSG00000188848	-1.35316	0.000317813
BBS12	ENSG00000181004	1.2295	0.000317895
SAMSN1	ENSG00000155307	1.77157	0.000323823
NGF-AS1	ENSG00000228035	2.4604	0.000326172
PDGFRA	ENSG00000134853	-1.3277	0.000328571
ROMO1	ENSG00000125995	1.14159	0.000332476
TMEM53	ENSG00000126106	1.1189	0.000332476
KIAA1324	KIAA1324	-1.34406	0.000332476
ZNF766	ENSG00000196214	1.26119	0.000333373
ZBED5-AS1	ENSG00000247271	-1.13361	0.000334964
AC107884.1	AC107884.1	1.82974	0.000337404
TFPI2	ENSG00000105825	3.00911	0.000337965
AC073114.1	AC073114.1	4.96754	0.000341207
EMC3-AS1	ENSG00000180385	-1.23606	0.000341427
KRTCAP3	ENSG00000157992	2.30976	0.000343824
MOSPD2	ENSG00000130150	1.4677	0.000343824
AC018638.1	AC018638.1	-1.42621	0.00034793
AC073957.3	AC073957.3	-1.55167	0.000348108
TMEM267	ENSG00000151881	1.01473	0.00035167
AC027237.5	AC027237.5	-1.48739	0.000352526
RN7SL4P	ENSG00000263740	4.37342	0.000353773
TSPAN13	ENSG00000106537	-1.33165	0.00036201
HSPA8	ENSG00000109971	-1.02795	0.000364475
TSLP	ENSG00000145777	1.85954	0.000365705
ZFPM1	ENSG00000179588	1.13581	0.000369888
CAMK2A	ENSG00000070808	-2.72601	0.000370191
LCA5	ENSG00000135338	1.43376	0.000371258
VGF	ENSG00000128564	2.18522	0.000372394
AL022311.1	AL022311.1	-1.74958	0.000373173
STXBP5-AS1	ENSG00000233452	1.30054	0.000374802
ENTPD7	ENSG00000198018	-1.07543	0.000380623
HBB	ENSG00000244734	5.64085	0.00038407
IGFBP5	ENSG00000115461	-3.02667	0.000385959
ADAMTS13	ENSG00000281244	1.60812	0.000386845
USP46-AS1	USP46-AS1	-1.92485	0.000390676
SLC12A7	ENSG00000276482	3.22445	0.00039592
GGPS1	ENSG00000152904	1.2369	0.000396811
CSNK2A3	ENSG00000254598	-1.05406	0.000398035
GPR17	ENSG00000144230	-1.66026	0.000398409
TOMM40L	ENSG00000158882	-1.0777	0.000399257
EFNA4	ENSG00000243364	-1.16606	0.000399937
TLL1	ENSG00000038295	-2.24908	0.000405845
LINC01684	ENSG00000237484	5.57414	0.000409167
GTF2IP13	ENSG00000272556	-1.41914	0.000409595
ZNF221	ENSG00000159905	1.85406	0.000413229
LMNTD2	ENSG00000275873	2.00156	0.000415083
SLITRK3	ENSG00000121871	-2.78885	0.000415083
RN7SL5P	ENSG00000265735	9.40527	0.000425687
MXI1	ENSG00000119950	1.04756	0.000438285
DNAH11	ENSG00000105877	-1.3189	0.000439885
CDH1	ENSG00000039068	-2.42892	0.000439943
ZNF124	ENSG00000196418	-1.06863	0.000440876
C1QTNF1-AS1	ENSG00000265096	1.97129	0.000441334
TBC1D8B	ENSG00000133138	1.35645	0.000441828
AL118506.1	AL118506.1	-1.51087	0.000442743
PJA2	ENSG00000198961	1.45351	0.000445617
AC022784.1	AC022784.1	-1.43222	0.00044863
TPGS1	ENSG00000141933	2.16757	0.000451263
GNG11	ENSG00000127920	-1.07794	0.000452716
CCDC84-DT	CCDC84-DT	-2.00027	0.000457111
HAGHL	ENSG00000103253	1.47722	0.000457984
IL2RG	ENSG00000147168	4.89042	0.000458482
HSPA1B	ENSG00000232804	-1.16829	0.000458482
TBX20	ENSG00000164532	-5.38529	0.000458482
CHST10	ENSG00000115526	-1.17905	0.000460184
AC102945.2	AC102945.2	-5.74617	0.000466741
ZNF845	ENSG00000213799	1.58429	0.000468232
AL590714.1	AL590714.1	-3.89139	0.000468232
GOLGA8IP	ENSG00000281356	3.89537	0.000468772
RILP	ENSG00000274145	1.07236	0.000470372
AC067750.1	AC067750.1	-1.96504	0.000471496
AL365330.1	AL365330.1	-1.93374	0.000474356
ANG	ENSG00000214274	1.2308	0.000476491
USP2	ENSG00000036672	-1.1479	0.000482527
BACH1	ENSG00000156273	1.18927	0.000483132
SEC14L1P1	ENSG00000213693	-1.79925	0.00048564
SCARF1	ENSG00000276336	2.73382	0.000487487
AC087501.4	AC087501.4	-2.20394	0.000493635
P2RY1	ENSG00000169860	-1.53686	0.000495306
ANKRD24	ENSG00000089847	2.39906	0.000496644
GIMAP2	ENSG00000106560	1.33111	0.000498461
MAGEA2	ENSG00000268606	3.87468	0.000498926
FAM3C2	FAM3C2	1.14103	0.000502568
HMGN2P6	ENSG00000257179	-3.5896	0.000503361
CCDC102B	ENSG00000150636	1.75457	0.000504883
LINC01806	ENSG00000227403	-1.49371	0.000504883
PGM3	ENSG00000013375	1.23202	0.000507824
ZNF185	ENSG00000147394	1.11237	0.000510902
RNF175	ENSG00000145428	-5.35084	0.00051188
NFIA-AS2	ENSG00000237928	-4.91277	0.000517746
SESN3	ENSG00000149212	-2.05924	0.000524383
CASP17P	CASP17P	1.30456	0.000527969
FAM72D	ENSG00000215784	1.04818	0.000530019
RNF122	ENSG00000133874	1.18215	0.000536046
ARHGEF35-AS1	ENSG00000244198	-1.55128	0.000538289
GLCCI1	ENSG00000106415	1.17769	0.000539258
ZNF629	ENSG00000102870	-1.07118	0.000539258
HLA-E	ENSG00000206493	1.1305	0.000542741
DLG5-AS1	ENSG00000282770	-3.22509	0.000543363
LRRC8E	ENSG00000171017	-1.45555	0.000546397
CDC20P1	ENSG00000231007	1.82721	0.000547028
SLC22A4	ENSG00000197208	1.01072	0.000548806
IQCA1	ENSG00000132321	-1.1614	0.000549483
KIAA1755	ENSG00000149633	-1.83326	0.00054972
VRK2	ENSG00000028116	1.0979	0.000550673
MS4A4A	ENSG00000110079	-5.34923	0.000552219
PLXNC1	ENSG00000136040	1.09325	0.000554866
TMEM155	TMEM155	-1.09165	0.000555375
TRIQK	ENSG00000205133	1.13353	0.000555429
LAMA2	ENSG00000196569	-1.41724	0.00055731
TOMM40P2	ENSG00000215270	-1.50576	0.00055731
HOXB9	ENSG00000170689	1.14168	0.000557486
SYT1	ENSG00000067715	1.11118	0.000558533
AC074135.1	AC074135.1	-5.77419	0.000559048
PTGER3	ENSG00000050628	-5.56317	0.000561047
PRR7-AS1	ENSG00000246334	-1.39082	0.00058404
BTAF1	ENSG00000095564	1.40377	0.000585253
ATP6V0A4	ENSG00000105929	-1.01936	0.00058541
AL451165.2	AL451165.2	1.73212	0.000591364
CGREF1	ENSG00000138028	-5.76838	0.000593397
GAP43	ENSG00000172020	-5.34204	0.000595869
DRC3	ENSG00000171962	-1.38413	0.000598873
EXOC3L1	ENSG00000179044	2.11099	0.000600141
DNAJB4	ENSG00000162616	1.08166	0.000601538
AC074212.1	AC074212.1	3.66403	0.000602363
ZNF83	ENSG00000167766	1.35965	0.000606548
SUMO2P1	ENSG00000235666	-1.19026	0.000606548
F8A3	ENSG00000277150	-1.79771	0.000606548
PCMTD1	ENSG00000168300	1.29193	0.000606927
SHC4	ENSG00000185634	1.56036	0.000610285
FMNL3	ENSG00000161791	-1.07843	0.000617269
IL6	ENSG00000136244	1.09215	0.000621891
TNFRSF14	ENSG00000273936	1.06601	0.000622228
AC009065.9	AC009065.9	-1.29038	0.000622228
TRAM1L1	ENSG00000174599	-4.05449	0.000632564
SBF2	ENSG00000133812	1.10744	0.00063445
HEY1	ENSG00000164683	-1.85021	0.00063445
LINC02551	ENSG00000254842	-2.06188	0.000639652
AL109615.4	AL109615.4	-1.48275	0.000639994
CARMN	ENSG00000249669	-2.24286	0.000643599
EMC2	ENSG00000104412	1.28796	0.000644038
RPSAP52	ENSG00000241749	-1.42111	0.000649382
PRDM9	ENSG00000164256	5.44781	0.000649527
SLC37A1	ENSG00000160190	1.38307	0.000652346
SH3YL1	ENSG00000035115	1.05794	0.000652541
RRP7BP	ENSG00000182841	-1.01283	0.000653425
AC004967.2	AC004967.2	-1.56518	0.000664951
MDGA2	ENSG00000139915	-4.65668	0.000669054
LINC01275	ENSG00000237595	2.31827	0.000670145
THAP9	ENSG00000168152	1.45198	0.000671365
LINC02637	ENSG00000272430	-2.90505	0.0006741
SPRY1	ENSG00000164056	1.10665	0.000681609
TYRP1	ENSG00000107165	-2.44664	0.000687248
ZSCAN16-AS1	ENSG00000269293	1.15235	0.000691836
MTM1	ENSG00000171100	1.10942	0.000697285
AC087071.2	AC087071.2	-2.57424	0.000698597
CPA3	ENSG00000163751	-2.63561	0.000706796
ACTBP11	ENSG00000188460	1.09874	0.000708556
LINC02328	ENSG00000258733	3.48093	0.000711661
PABPC3	ENSG00000151846	1.8972	0.00071386
ZNF134	ENSG00000213762	1.05286	0.000727526
AC015849.3	AC015849.3	-2.38041	0.000729609
RNF128	ENSG00000133135	-1.43673	0.000736321
FABP3	ENSG00000121769	-1.11813	0.000740457
SPDEF	ENSG00000124664	3.29794	0.000742885
OR2T8	ENSG00000177462	1.48921	0.000743554
TOX	ENSG00000198846	1.21616	0.000751378
CNTN5	ENSG00000149972	-2.32741	0.000752972
ROR2	ENSG00000169071	-3.16281	0.000754408
MPP7	ENSG00000150054	-1.36951	0.000764651
CYCSP6	ENSG00000214429	1.60758	0.000766834
ARPC1B	ENSG00000130429	-1.39717	0.000779011
TXNP4	ENSG00000262519	2.4328	0.000779395
GAPDHP65	ENSG00000235587	-1.97273	0.000790747
TFAP2B	ENSG00000008196	-2.4232	0.000791807
AL354707.1	AL354707.1	-3.12847	0.000791807
MRPL3P1	ENSG00000215349	1.75459	0.000793168
PIKFYVE	ENSG00000115020	1.14543	0.00079847
PKD1L2	ENSG00000166473	2.01016	0.000804404
SNORD93	ENSG00000221740	-3.28505	0.000806372
HLA-K	ENSG00000233964	3.47805	0.000807829
LINC02154	ENSG00000235385	1.16649	0.000807829
VSIR	ENSG00000107738	-1.00146	0.000807829
RAB11FIP4	ENSG00000131242	-1.76725	0.000813172
AC069213.3	AC069213.3	5.35344	0.000817446
AL360178.1	AL360178.1	2.44852	0.000823238
DOK3	ENSG00000146094	-1.52929	0.000824204
PCDHGA1	ENSG00000204956	-3.43706	0.0008292
ST13P4	ENSG00000232150	-1.39842	0.000840645
ZNF704	ENSG00000164684	3.52184	0.0008415
RPP25	ENSG00000178718	-1.45583	0.0008415
AC245060.6	AC245060.6	-3.06881	0.000844142
RABGAP1L	ENSG00000152061	1.08422	0.000847307
EIF4A2	ENSG00000156976	1.14327	0.000857035
RASL11A	ENSG00000122035	-1.12753	0.000860252
AL596244.1	AL596244.1	1.18279	0.000862543
CLDN2	ENSG00000165376	-2.1139	0.000868682
BCAN	ENSG00000132692	-1.37335	0.000869472
HACE1	ENSG00000085382	1.21743	0.000869739
ASPHD1	ENSG00000174939	-1.09079	0.000884037
CADPS2	ENSG00000081803	1.05937	0.000886147
SERPINF1	ENSG00000282307	-1.61788	0.00088645
RHBDL1	ENSG00000103269	1.44875	0.000893652
NOS1AP	ENSG00000198929	-1.18908	0.000907685
AC002401.4	AC002401.4	-1.37011	0.00090803
AL669831.1	AL669831.1	-1.23159	0.000917913
ASIC3	ENSG00000213199	1.26956	0.000921814
SBSN	ENSG00000189001	1.60255	0.000928245
TGM1	ENSG00000285348	1.54663	0.00094
GASAL1	ENSG00000253669	-1.34389	0.000940334
SLC31A2	ENSG00000136867	1.71461	0.000944234
NUDT12	ENSG00000112874	1.0346	0.000944234
UBE2SP1	ENSG00000233966	1.4021	0.000946747
PAM16	ENSG00000282228	-1.21342	0.000946747
CHMP6	ENSG00000176108	-1.00149	0.000947375
SYPL2	ENSG00000143028	-2.81631	0.000955605
MMUT	ENSG00000146085	1.04959	0.000966339
AP006333.1	AP006333.1	2.1116	0.000973699
XYLB	ENSG00000093217	-1.02031	0.000973699
AL023775.1	AL023775.1	2.83629	0.000974181
KCTD9P2	ENSG00000181819	1.55145	0.000987993
AL109809.4	AL109809.4	-3.89596	0.000987993
IER5L	ENSG00000188483	1.59353	0.000998015
AF131215.6	AF131215.6	-1.71678	0.000999543
KIZ	ENSG00000088970	1.10237	0.00100056
KCTD21-AS1	ENSG00000246174	-1.6511	0.00101761
MSH5	ENSG00000230293	-1.47281	0.00102333
CRYAB	ENSG00000109846	-2.05796	0.00102546
EMBP1	ENSG00000231752	2.42288	0.00102724
EPRS1	ENSG00000136628	1.30254	0.00102987
MFSD2A	ENSG00000168389	-1.06922	0.00104243
MBNL1-AS1	ENSG00000229619	-1.29395	0.0010588
HEATR5A	ENSG00000129493	1.29447	0.00105946
PDGFD	ENSG00000170962	-1.19252	0.0010647
AC010761.1	AC010761.1	-1.22642	0.00107061
ASAH2B	ENSG00000204147	1.12488	0.00107577
IBTK	ENSG00000283068	1.20025	0.00107953
AP001324.1	AP001324.1	1.03139	0.0010878
AC010538.1	AC010538.1	-1.72509	0.00109233
AC116347.1	AC116347.1	2.10251	0.00109605
IL7R	ENSG00000168685	1.01069	0.00110672
NEURL3	ENSG00000163121	3.73471	0.00112569
AADAC	ENSG00000114771	3.35556	0.00113504
NAA80	ENSG00000243477	1.10604	0.00114886
HSD17B7P2	ENSG00000099251	1.44233	0.00116106
NIPAL1	ENSG00000163293	-1.3372	0.00116381
NIPBL-DT	ENSG00000285967	-1.04537	0.00116798
FRMD6-AS1	FRMD6-AS1	-2.03665	0.00117025
CES3	ENSG00000172828	1.77215	0.00117102
AC011747.1	AC011747.1	-1.38273	0.00117146
LAG3	ENSG00000089692	1.81578	0.00117487
VPS13B-DT	ENSG00000253948	1.56624	0.00118156
TBC1D23	ENSG00000036054	1.24051	0.00118413
CPD	ENSG00000108582	1.17387	0.00119615
AL024507.3	AL024507.3	-2.5479	0.00119995
GPBP1	ENSG00000062194	1.09332	0.0012
LINC02874	ENSG00000257137	-1.78931	0.0012
UHRF2	ENSG00000147854	1.02321	0.00120064
AC098484.4	AC098484.4	-1.40631	0.00121578
ADAM22	ENSG00000008277	2.20737	0.00121605
ASB16	ENSG00000161664	-1.66063	0.00125097
GPLD1	ENSG00000112293	-1.81923	0.00126149
XKR5	ENSG00000275591	1.47411	0.0012694
DHFR2	ENSG00000178700	-1.27664	0.00127335
FZD9	ENSG00000188763	-1.93899	0.00127707
PSMG3-AS1	ENSG00000230487	-1.04459	0.00127737
AC007731.2	AC007731.2	-2.27784	0.00128229
NACA2	ENSG00000253506	2.31276	0.0012855
MBNL2	ENSG00000139793	1.23029	0.00129466
CAMK2N1	ENSG00000162545	-1.00926	0.00130009
ACER2	ENSG00000177076	1.18352	0.00130151
RESF1	ENSG00000174718	1.42201	0.00130708
FAAHP1	ENSG00000232022	2.01068	0.00130869
ZNF362	ENSG00000160094	-1.0388	0.00131753
SYT12	ENSG00000173227	1.33387	0.00131953
CCDC88C	ENSG00000015133	2.59311	0.00131977
LINC01301	ENSG00000251396	1.63892	0.00131977
USPL1	ENSG00000132952	1.04102	0.00133764
COL6A6	ENSG00000206384	-4.49328	0.00134101
ZEB1	ENSG00000148516	1.28854	0.00135058
TUBBP2	ENSG00000214222	-3.08496	0.00135058
AL022151.1	AL022151.1	3.72496	0.00135957
FRZB	ENSG00000162998	-2.66799	0.00136456
FOXF2	ENSG00000137273	-4.40633	0.00138369
PPP1R3F	ENSG00000049769	-1.00135	0.00138406
AC017100.1	AC017100.1	-1.83089	0.0013893
CHST2	ENSG00000175040	-1.34804	0.001391
LRRC15	ENSG00000172061	-2.72416	0.00140339
CORO2A	ENSG00000106789	-1.20427	0.00140651
AREG	ENSG00000109321	1.12634	0.00140825
ZNF649	ENSG00000198093	-1.29268	0.00141106
ZNF331	ENSG00000130844	1.14022	0.00141498
AC105450.1	AC105450.1	-3.49192	0.00141498
DPYSL4	ENSG00000151640	-1.18521	0.00143329
GBX2	ENSG00000168505	-1.11797	0.00143587
IL11	ENSG00000095752	-2.74598	0.00143857
BEST1	ENSG00000167995	2.002	0.00143953
SAMD9L	ENSG00000177409	2.57292	0.00144008
COG6	ENSG00000133103	1.20775	0.00144188
AC007066.2	AC007066.2	-1.88584	0.00144188
RARB	ENSG00000077092	1.51775	0.00145642
OBSCN-AS1	ENSG00000162913	-3.40261	0.00145911
MAP6	ENSG00000171533	-2.13391	0.0014601
AC006978.1	AC006978.1	1.28526	0.00146179
CMKLR1	ENSG00000174600	2.18035	0.00146534
PROM1	ENSG00000007062	-2.2456	0.00146918
CEP128	ENSG00000100629	1.16639	0.00147232
TUBB2B	ENSG00000137285	-1.05477	0.00150673
LRRN1	ENSG00000175928	-5.07217	0.00150707
CLDN1	ENSG00000163347	1.30504	0.00152191
Z83843.1	Z83843.1	-2.47706	0.00153146
LMAN1	ENSG00000074695	1.18887	0.00153372
HMX3	ENSG00000188620	-2.19206	0.00153688
LINC01521	ENSG00000213888	-1.55251	0.001543
PGM2L1	ENSG00000165434	-1.03122	0.00155251
AC021074.1	AC021074.1	3.12046	0.00155849
KCNE1	ENSG00000180509	-2.28822	0.00156683
ACSL3	ENSG00000123983	1.26613	0.00156994
TTBK2	ENSG00000128881	1.06869	0.00157229
AC021066.2	AC021066.2	-3.17633	0.00157229
FRMD4B	ENSG00000114541	1.21044	0.00158508
AC019069.1	AC019069.1	-1.60975	0.00159552
ZUP1	ENSG00000153975	1.08673	0.00159995
DEXI	ENSG00000182108	-1.72917	0.00161361
RBM14-RBM4	ENSG00000248643	-2.37118	0.00161572
PSG1	ENSG00000231924	-1.09822	0.00163401
AL356289.2	AL356289.2	-10.8549	0.00163817
ASPH	ENSG00000198363	1.12288	0.00163905
AMDHD1	ENSG00000139344	-1.56501	0.00165059
AC245060.5	AC245060.5	-5.00147	0.00165214
SAP30L-AS1	ENSG00000245275	-1.23835	0.00165411
SLC2A5	ENSG00000142583	-4.34776	0.00166358
RMRP	ENSG00000269900	2.41884	0.00170925
AC104667.2	AC104667.2	-2.958	0.0017176
CLDN14	ENSG00000159261	-5.48916	0.00171775
AC005840.1	AC005840.1	2.60342	0.00171856
ARHGAP28	ENSG00000088756	2.13383	0.00172112
[truncated: 999 more rows]
